# Supplementary material for: A semi-transparent thermoelectric glazing nanogenerator with aluminium doped zinc oxide and copper iodide thin films
Source: Commun Eng. 2024 Oct 15;3:145. doi: 10.1038/s44172-024-00291-4 (PMC11480348; doi:10.1038/s44172-024-00291-4)
Supplement: Supplementary file 4 — Supplementary Data 1 [file 44172_2024_291_MOESM4_ESM.xlsx]

## Sheet: Supplementary Fig.2a
2ϑ degree	ZnO	ZnO 2% Al	ZnO 3% Al	ZnO 6% Al
2	0.42857	0.91429	0.51429	0.85714
2.02	0.08571	1.74286	1.34286	0.37143
2.04	0.17143	2.28571	1.88571	0.74286
2.06	0.6	2.8	2.42857	1.8
2.08	0.88571	1.37143	3.14286	2.68571
2.1	1.02857	1.02857	1.28571	2.02857
2.12	0.31429	0.91429	3.14286	0.51429
2.14	0.34286	3.08571	2.42857	0.97143
2.16	-0.08571	3.14286	1.97143	2.11429
2.18	0	1.85714	-0.11429	1.8
2.2	-0.17143	0.65714	0.85714	2.11429
2.22	0.68571	0.91429	1.48571	0.97143
2.24	0.97143	3.28571	2	0.94286
2.26	0.68571	3.25714	0.74286	0.22857
2.28	-0.17143	2.74286	1.2	0.51429
2.3	0	1.54286	1.37143	1.08571
2.32	-0.08571	2.25714	0.85714	1.05714
2.34	0.25714	1.17143	0.34286	1.62857
2.36	0.82857	0.91429	1.31429	1.11429
2.38	0.82857	1	0.91429	1.62857
2.4	0.08571	1	1.2	1.05714
2.42	0.6	0.82857	1.2	1.08571
2.44	0.88571	1.77143	1.71429	0.51429
2.46	0.94286	1.71429	0.45714	0.31429
2.48	0.65714	0.94286	1.62857	0.51429
2.5	0.82857	-0.25714	1.62857	1
2.52	0.25714	-0.17143	1.51429	1.57143
2.54	-0.25714	0.6	-0.25714	1.42857
2.56	0.68571	1.22857	1.11429	0.65714
2.58	0.97143	1.42857	2.54286	0.25714
2.6	0.68571	0.91429	2.51429	-0.25714
2.62	-0.17143	1.08571	1.51429	0.6
2.64	0	0.74286	1.05714	1.31429
2.66	0	0.08571	0.85714	1.08571
2.68	0	0.6	0.57143	0.42857
2.7	-0.08571	0.88571	1	0.74286
2.72	0.34286	0.85714	1.42857	0.74286
2.74	0.48571	0.91429	1.22857	0.34286
2.76	0.34286	1.65714	0.51429	1.42857
2.78	-0.17143	1.08571	0.08571	1.71429
2.8	0.34286	0.17143	0.82857	1.28571
2.82	0.48571	-0.08571	0.74286	0.14286
2.84	0.34286	-0.6	0.6	0.68571
2.86	-0.08571	2.22857	0.22857	0.22857
2.88	0	4	1.02857	0.94286
2.9	0	3.62857	0.71429	0.97143
2.92	0	0.82857	1.11429	2.2
2.94	0	1	1.82857	1.37143
2.96	0	0.65714	2.05714	1.62857
2.98	-0.08571	0.34286	1.11429	2.48571
3	0.34286	1.25714	0.4	3.31429
3.02	0.48571	2.48571	1.34286	1.6
3.04	0.25714	1.91429	1.82857	-1.66533e-16
3.06	0.25714	0.17143	1.91429	-0.08571
3.08	0.4	0.68571	0.82857	0
3.1	0.68571	2.05714	0.85714	-0.08571
3.12	0.31429	2.25714	0.8	0.25714
3.14	0.68571	1.17143	0.85714	0.74286
3.16	0.4	1	0.82857	1.17143
3.18	0.34286	0.4	1.91429	0.74286
3.2	-0.17143	1.54286	1.91429	0.17143
3.22	0.34286	2.02857	0.82857	-1.66533e-16
3.24	0.4	2.54286	0.85714	1.34286
3.26	0.68571	0.88571	0.88571	2.22857
3.28	0.4	0.94286	0.6	2.77143
3.3	0.34286	0.22857	0.08571	2.48571
3.32	-0.08571	0.68571	0.74286	2.08571
3.34	0	0.31429	1	1.25714
3.36	-0.08571	0.68571	1.34286	0.48571
3.38	0.34286	0.14286	1.31429	0.85714
3.4	0.48571	1.28571	2.02857	0.97143
3.42	0.34286	1.62857	1.88571	2.11429
3.44	-0.08571	1.77143	1.6	1.8
3.46	0	0.82857	1.25714	2.02857
3.48	-0.08571	0.91429	1.14286	1.4
3.5	0.17143	1.42857	0.94286	1.08571
3.52	1.17143	1.14286	0.22857	0.08571
3.54	1.31429	0.77143	0.6	0.17143
3.56	0.6	1	0.57143	0.74286
3.58	-0.17143	1.22857	1.51429	1.17143
3.6	-0.08571	0.94286	1.22857	0.57143
3.62	0.34286	0.22857	0.6	0.85714
3.64	0.48571	0.68571	-0.17143	1.14286
3.66	0.34286	0.05714	-0.08571	1.42857
3.68	-0.08571	1.45714	0.34286	1
3.7	0	2.8	0.4	0.74286
3.72	0	3.17143	0.68571	0.25714
3.74	0	1.08571	0.22857	-0.08571
3.76	0	0.42857	1.02857	-0.08571
3.78	-0.08571	0.4	0.88571	0.25714
3.8	0.34286	0.34286	0.51429	0.82857
3.82	0.48571	-0.17143	0.42857	0.74286
3.84	0.25714	0.34286	1.22857	0.51429
3.86	0.25714	0.31429	1.51429	0.57143
3.88	0.48571	0.94286	0.65714	1.51429
3.9	0.34286	1.14286	0.17143	1.05714
3.92	-0.25714	1.42857	0.08571	1.2
3.94	0.68571	0.91429	1.17143	1.14286
3.96	0.97143	0.91429	1.31429	1.08571
3.98	0.6	1.42857	0.42857	0.51429
4	0.08571	1.14286	0.51429	0.4
4.02	0.82857	0.94286	0.88571	0.25714
4.04	0.82857	0.14286	0.77143	0.25714
4.06	0.25714	1.02857	1.25714	0.4
4.08	-0.08571	0.8	1.97143	0.6
4.1	0	1.02857	2.02857	0.57143
4.12	0	0.22857	1.4	1.51429
4.14	0	0.6	0.91429	1.05714
4.16	-0.08571	0.74286	0.85714	1.11429
4.18	0.34286	0.82857	0.62857	1.31429
4.2	0.48571	0.17143	1.54286	2.25714
4.22	0.34286	0.25714	1.88571	1.82857
4.24	-0.08571	0.31429	2.34286	0.91429
4.26	-0.08571	1.02857	0.74286	0.51429
4.28	0.34286	0.88571	0.85714	0.31429
4.3	0.48571	0.68571	0.88571	0.6
4.32	0.25714	-0.17143	0.68571	0.74286
4.34	0.08571	0	-0.17143	0.74286
4.36	1.17143	-0.08571	-0.08571	0.6
4.38	1.31429	0.34286	0.25714	0.31429
4.4	0.6	0.48571	0.82857	0.68571
4.42	-0.34286	0.25714	0.82857	0.31429
4.44	0.68571	0.25714	0.25714	0.6
4.46	0.97143	0.31429	-0.08571	0.74286
4.48	0.68571	1.02857	-0.08571	0.82857
4.5	-0.25714	0.8	0.25714	0.17143
4.52	0.17143	1.02857	0.82857	0.08571
4.54	1.17143	0.22857	0.74286	1.17143
4.56	1.22857	0.6	0.51429	1.22857
4.58	0.94286	0.65714	0.65714	0.85714
4.6	0.31429	1.08571	1	0.65714
4.62	0.25714	1	1.42857	0.82857
4.64	0.25714	1.08571	0.88571	0.25714
4.66	0.48571	0.65714	1.97143	-0.17143
4.68	0.34286	0.6	1.68571	0.34286
4.7	-0.25714	0.4	1.37143	0.48571
4.72	0.68571	0.34286	1.42857	0.17143
4.74	0.97143	-0.51429	2.62857	0.51429
4.76	0.68571	1.71429	1.77143	1.22857
4.78	-0.17143	2.42857	-0.08571	1.34286
4.8	-0.08571	1.71429	0.08571	1.17143
4.82	0.34286	-0.51429	1.08571	1.74286
4.84	0.4	0.17143	1.57143	2.17143
4.86	0.6	1	1.42857	1.74286
4.88	0.65714	2	0.57143	1
4.9	1.17143	1.48571	0.51429	2.02857
4.92	0.74286	0.85714	0.57143	2.11429
4.94	0.17143	0.14286	1.51429	1.62857
4.96	0.25714	0.94286	1.14286	-0.02857
4.98	0.48571	1.14286	0.77143	1.02857
5	0.25714	1.42857	1	0.8
5.02	0.25714	0.91429	1.22857	1.02857
5.04	0.48571	1.08571	0.94286	0.31429
5.06	0.34286	0.48571	0.31429	0.25714
5.08	-0.17143	1.02857	0.34286	0.25714
5.1	0.34286	2.31429	-0.08571	0.31429
5.12	0.48571	2.74286	-0.17143	1.02857
5.14	0.34286	1.6	0.68571	0.71429
5.16	-0.08571	0.48571	0.71429	1.28571
5.18	0	0.6	1.71429	1.14286
5.2	0	0.4	1.2	1.08571
5.22	0	0.34286	1.37143	0.51429
5.24	-0.08571	-0.08571	-0.2	0.22857
5.26	0.34286	-0.17143	2.05714	1.02857
5.28	0.48571	0.68571	2.34286	0.8
5.3	0.25714	0.97143	1.71429	1.02857
5.32	0.17143	0.51429	-0.42857	0.22857
5.34	0.65714	0.42857	0	0.6
5.36	1.51429	1.31429	-0.08571	0.74286
5.38	1.22857	1.17143	0.25714	0.82857
5.4	0.6	-1.66533e-16	0.65714	0.17143
5.42	-0.17143	0.34286	1.51429	0.17143
5.44	0	2	1.14286	0.82857
5.46	0	2.05714	0.94286	0.82857
5.48	0	1.02857	0.22857	0.17143
5.5	0	0.74286	0.68571	0.25714
5.52	0	1.91429	0.4	0.4
5.54	0	1.91429	0.25714	0.68571
5.56	0	1	0.08571	0.14286
5.58	0	-1.66533e-16	1.17143	1.2
5.6	0	0.6	1.22857	1.97143
5.62	-0.08571	0.97143	0.94286	2.25714
5.64	0.34286	0.68571	0.31429	1.25714
5.66	0.48571	-0.17143	0.25714	0.48571
5.68	0.25714	-0.08571	0.25714	0.94286
5.7	0.25714	0.17143	0.4	0.88571
5.72	0.31429	1.08571	0.68571	0.68571
5.74	0.94286	1.57143	0.4	-0.34286
5.76	1.22857	1.42857	0.17143	0.68571
5.78	1.08571	0.65714	0.51429	0.97143
5.8	0.51429	0.25714	1.22857	0.42857
5.82	0.4	-0.08571	1.51429	0.85714
5.84	0.17143	-0.08571	0.65714	1.37143
5.86	0.51429	-1.66533e-16	0.25714	1.37143
5.88	1.22857	1.85714	-0.08571	0.22857
5.9	1.42857	2.11429	-0.17143	0.34286
5.92	1	1.97143	0.42857	-0.17143
5.94	0.65714	0.62857	1.91429	0.34286
5.96	0.6	0.6	2.48571	0.48571
5.98	0.31429	-1.66533e-16	1.25714	0.25714
6	0.68571	1.17143	0.42857	-1.66533e-16
6.02	0.4	1.22857	0.4	1.51429
6.04	0.25714	0.85714	0.34286	1.8
6.06	0.25714	0.65714	-0.25714	0.94286
6.08	0.48571	0.82857	0.68571	-0.25714
6.1	0.25714	0.25714	0.97143	-0.17143
6.12	0.25714	-0.08571	0.51429	0.68571
6.14	0.48571	0	0.42857	0.97143
6.16	0.34286	-0.08571	1.22857	0.6
6.18	-0.08571	0.34286	1.42857	0.08571
6.2	0	0.4	0.91429	0.74286
6.22	0	0.51429	1.08571	1.17143
6.24	0	1.08571	0.4	0.74286
6.26	-0.08571	1.31429	1.62857	-0.08571
6.28	0.34286	0.6	1.85714	1.2
6.3	0.48571	-0.17143	1.37143	2.02857
6.32	0.34286	0	-0.42857	2.88571
6.34	-0.08571	-0.08571	0.17143	1.45714
6.36	0	0.25714	1.17143	0.94286
6.38	0	0.65714	1.31429	-0.25714
6.4	0	1.51429	0.6	0
6.42	0	1.22857	-0.25714	0
6.44	0	0.6	0.25714	0
6.46	0	-0.17143	0.82857	-0.08571
6.48	0	0	0.82857	0.17143
6.5	0	-0.08571	0.25714	1.17143
6.52	-0.17143	0.25714	-0.25714	1.31429
6.54	0.6	0.74286	0.68571	0.51429
6.56	1.05714	1.17143	0.97143	0.17143
6.58	2.2	0.65714	0.68571	0.22857
6.6	1.62857	0.51429	-0.25714	1.37143
6.62	0.85714	0.74286	0.25714	1.28571
6.64	-1.66533e-16	0.82857	0.82857	1.28571
6.66	0.74286	0.25714	0.82857	0.48571
6.68	1.17143	-0.08571	0.17143	1.17143
6.7	0.65714	-0.08571	0.17143	0.74286
6.72	0.6	0.34286	0.74286	0.08571
6.74	0.4	0.4	1.08571	0.6
6.76	0.25714	0.68571	1.08571	0.97143
6.78	0.25714	0.4	0.74286	0.68571
6.8	0.48571	0.34286	0.08571	-0.17143
6.82	0.34286	-0.08571	0.34286	-0.08571
6.84	-0.08571	0	1.91429	0.34286
6.86	-0.08571	0	2.48571	0.48571
6.88	0.34286	0	1.34286	0.34286
6.9	0.48571	-0.25714	-1.66533e-16	-0.25714
6.92	0.34286	1.02857	0.25714	0.6
6.94	-0.08571	1.45714	0.22857	1.22857
6.96	0	0.77143	1.28571	1.42857
6.98	0	0.77143	1.62857	1
7	-0.08571	1.2	1.77143	0.74286
7.02	0.34286	1.97143	0.82857	0.08571
7.04	0.4	1.37143	0.91429	0.51429
7.06	0.51429	2.02857	1.42857	1.22857
7.08	1	1.74286	1.05714	1.51429
7.1	1.65714	1.57143	1.02857	0.65714
7.12	1.08571	0.25714	1.74286	0.25714
7.14	0.17143	0.68571	2.48571	-0.08571
7.16	-0.08571	2.14286	1.25714	-0.08571
7.18	0	1.91429	0.25714	0.17143
7.2	0	0.77143	1.08571	1.17143
7.22	0	0.22857	1.22857	1.31429
7.24	0	0.6	0.94286	0.6
7.26	-0.25714	0.74286	0.22857	-0.17143
7.28	1.02857	0.82857	0.51429	-0.08571
7.3	1.28571	0.17143	0.91429	0.25714
7.32	1.71429	0.25714	2	0.82857
7.34	0.62857	0.4	1.48571	0.82857
7.36	1.02857	0.42857	0.85714	0.17143
7.38	0.31429	1.25714	0.14286	0.25714
7.4	0.34286	2.48571	1.02857	0.48571
7.42	-0.17143	1.91429	0.88571	0.17143
7.44	0.34286	0.34286	0.68571	0.6
7.46	0.48571	0.17143	-0.25714	0.97143
7.48	0.34286	0.4	0.25714	0.51429
7.5	-0.08571	0.68571	0.74286	0.34286
7.52	-0.08571	0.4	1.08571	1.65714
7.54	0.17143	0.34286	0.91429	1.57143
7.56	1.17143	-0.17143	1.42857	0.85714
7.58	1.31429	0.34286	1.14286	0.22857
7.6	0.51429	0.48571	0.85714	0.68571
7.62	0.17143	0.34286	0.65714	0.31429
7.64	0.4	-0.25714	0.74286	0.68571
7.66	0.68571	0.68571	0.6	0.31429
7.68	0.31429	0.8	0.31429	0.6
7.7	0.68571	1.2	0.68571	0.74286
7.72	0.4	1.4	0.31429	0.74286
7.74	0.34286	1.91429	0.68571	0.6
7.76	-0.08571	1.25714	0.4	0.31429
7.78	0	1	0.34286	0.68571
7.8	0	0.74286	-0.08571	0.31429
7.82	-0.08571	0.25714	0	0.68571
7.84	0.34286	-0.08571	0	0.4
7.86	0.48571	0	-0.08571	0.34286
7.88	0.34286	0	0.17143	-0.17143
7.9	-0.17143	0	1.17143	0.25714
7.92	0.34286	0	1.31429	0.57143
7.94	0.48571	-0.08571	0.51429	1.85714
7.96	0.34286	0.17143	0.08571	1.62857
7.98	-0.17143	1.17143	0.82857	1.28571
8	0.34286	1.31429	0.74286	0.22857
8.02	0.48571	0.51429	0.51429	0.34286
8.04	0.34286	0.17143	0.74286	-0.08571
8.06	-0.08571	0.48571	0.82857	0
8.08	0	0.34286	0.17143	-0.08571
8.1	-0.17143	-0.51429	0.25714	0.34286
8.12	0.6	1.62857	0.48571	0.48571
8.14	1.14286	2.6	0.34286	0.34286
8.16	1.85714	2.88571	-0.17143	-0.08571
8.18	1.14286	0.88571	0.34286	0
8.2	0.6	0.6	0.48571	-0.17143
8.22	-0.17143	-0.25714	0.17143	0.68571
8.24	0	0.08571	0.6	0.88571
8.26	0	1.42857	0.71429	0.94286
8.28	0	2.05714	1.71429	0.57143
8.3	0	1.77143	1.11429	1
8.32	-0.08571	0.57143	1.54286	1.42857
8.34	0.08571	0.25714	1.4	1.22857
8.36	1.34286	-0.25714	1.48571	0.51429
8.38	2.4	0.42857	1.11429	0.17143
8.4	2.25714	1.91429	1.14286	0.48571
8.42	0.91429	2.4	1.17143	0.34286
8.44	0.08571	1.34286	0.08571	-0.08571
8.46	0.17143	1.94286	0.25714	0
8.48	0.82857	2.2	0.48571	0
8.5	0.65714	1.2	0.17143	0
8.52	0.94286	-1.66533e-16	0.42857	-0.08571
8.54	0.88571	0.4	1.65714	0.34286
8.56	0.6	0.51429	1.57143	0.31429
8.58	0.17143	1.08571	0.85714	1.02857
8.6	0.4	1.31429	0.31429	0.88571
8.62	0.68571	0.51429	0.34286	0.6
8.64	0.31429	0.08571	-0.17143	0.08571
8.66	0.6	0.74286	0.25714	0.74286
8.68	0.74286	1.08571	0.74286	1.17143
8.7	0.82857	1	1.17143	0.65714
8.72	0.25714	0.82857	0.74286	0.34286
8.74	-0.08571	1.77143	0.08571	1.34286
8.76	0	1.71429	0.42857	1.97143
8.78	0	0.68571	1.48571	2.11429
8.8	0	0.77143	2.25714	1.05714
8.82	0	1.28571	1.82857	0.34286
8.84	0	1.62857	1	0.77143
8.86	0	0.97143	0.17143	1.8
8.88	0	1.51429	-0.08571	1.25714
8.9	0	0.65714	0	1.02857
8.92	-0.08571	0.17143	0	1.62857
8.94	0.25714	0.08571	0	1.85714
8.96	0.82857	1.17143	-0.08571	0.57143
8.98	0.82857	1.22857	0.08571	0.25714
9	0.08571	0.85714	1.51429	-0.25714
9.02	0.6	0.57143	1.8	0.6
9.04	0.97143	1	0.94286	1.31429
9.06	0.68571	1.42857	-0.34286	1.08571
9.08	-0.25714	1.14286	0.17143	0.42857
9.1	0.34286	0.94286	1.17143	0.4
9.12	0.4	0.14286	1.22857	2.11429
9.14	0.6	1.02857	0.85714	2.54286
9.16	0.57143	0.71429	0.4	1.68571
9.18	1.51429	1.28571	1.85714	0.34286
9.2	1.22857	0.88571	1.54286	0.4
9.22	0.6	2.11429	1.62857	0.34286
9.24	-0.25714	1.8	0.71429	-0.08571
9.26	0.34286	1.94286	0.68571	-0.08571
9.28	0.4	1.65714	-0.17143	0.25714
9.3	0.68571	1.82857	-0.08571	0.74286
9.32	0.4	1.25714	0.25714	1.17143
9.34	0.34286	0.91429	0.82857	0.74286
9.36	-0.17143	0.82857	0.74286	0.17143
9.38	0.34286	1.77143	0.6	0.25714
9.4	0.4	1.62857	0.31429	0.48571
9.42	0.6	1.02857	0.6	0.25714
9.44	0.74286	1.25714	0.74286	0.17143
9.46	0.82857	1.8	0.82857	0.82857
9.48	0.25714	0.85714	0.17143	0.82857
9.5	-0.08571	0.08571	0.25714	0.17143
9.52	0	0.48571	0.4	0.17143
9.54	0	0.17143	0.51429	0.74286
9.56	0	0.6	1	1.08571
9.58	-0.08571	0.88571	1.65714	1.08571
9.6	0.25714	0.94286	1.08571	0.74286
9.62	0.82857	0.65714	0.17143	0.25714
9.64	0.82857	0.82857	-0.17143	-0.17143
9.66	0.25714	0.25714	0.34286	0.25714
9.68	-0.08571	-0.08571	0.31429	0.82857
9.7	0	-0.17143	0.94286	0.74286
9.72	0	0.51429	1.14286	0.51429
9.74	-0.08571	1.57143	1.42857	0.74286
9.76	0.34286	2	1	0.74286
9.78	0.48571	0.74286	0.74286	0.51429
9.8	0.25714	1.2	0.08571	0.74286
9.82	0.25714	1.28571	0.42857	0.82857
9.84	0.48571	1.37143	1.57143	0.08571
9.86	0.34286	0.14286	1.91429	0.6
9.88	-0.17143	0.51429	1.34286	0.71429
9.9	0.34286	1.08571	0.4	1.71429
9.92	0.48571	1.22857	1.02857	1.2
9.94	0.34286	0.85714	1.97143	1.2
9.96	-0.08571	0.48571	4.2	0.91429
9.98	0	1.34286	3.11429	1.31429
10	0	1.82857	1.71429	0.42857
10.02	0	1.82857	0.4	0.51429
10.04	0	1.34286	0.82857	0.97143
10.06	0	0.57143	0.25714	0.6
10.08	0	0.42857	-0.25714	0.17143
10.1	0	1.08571	0.6	0.48571
10.12	0	1.31429	1.31429	0.25714
10.14	0	0.34286	1.08571	0.08571
10.16	0	0.85714	0.51429	1.08571
10.18	0	1.45714	0.14286	1.57143
10.2	0	0.85714	1.28571	1.42857
10.22	-0.08571	0.42857	1.54286	0.57143
10.24	0.34286	0.97143	2.2	0.51429
10.26	0.4	0.68571	0.97143	0.74286
10.28	0.6	-0.17143	0.94286	0.82857
10.3	0.74286	-0.17143	0.31429	0.25714
10.32	0.82857	0.68571	0.25714	-0.17143
10.34	0.25714	0.88571	0.25714	0.34286
10.36	-0.08571	1.02857	0.4	0.48571
10.38	-0.08571	0.14286	0.6	0.34286
10.4	0.34286	0.77143	0.57143	-0.17143
10.42	0.48571	1.82857	1.42857	0.34286
10.44	0.25714	2.22857	1.48571	0.4
10.46	0.08571	2.28571	1.34286	0.6
10.48	1.17143	1.8	0.91429	0.74286
10.5	1.31429	1.68571	1	0.82857
10.52	0.6	0.74286	1.08571	0.17143
10.54	-0.17143	1.25714	0.74286	0.17143
10.56	-0.08571	1.91429	0.25714	0.82857
10.58	0.34286	1.57143	-0.08571	0.82857
10.6	0.31429	0.42857	-0.25714	0.25714
10.62	0.94286	-1.66533e-16	1.02857	-0.34286
10.64	1.14286	1.17143	1.28571	0.94286
10.66	1.51429	1.31429	1.62857	1.8
10.68	0.57143	0.51429	0.88571	1.34286
10.7	0.6	0.17143	1.85714	0.6
10.72	0.4	0.48571	1.14286	1.57143
10.74	0.34286	0.17143	0.6	1.4
10.76	-0.08571	0.51429	-0.25714	1.37143
10.78	-0.08571	1.31429	0.17143	1.88571
10.8	0.25714	1.08571	1.17143	2.34286
10.82	0.74286	0.51429	1.31429	0.91429
10.84	1.17143	0.4	0.51429	0.08571
10.86	0.65714	0.34286	0.17143	0.25714
10.88	0.42857	-0.17143	0.31429	0.31429
10.9	1	0.17143	0.94286	1.02857
10.92	1.65714	1.08571	1.14286	0.71429
10.94	1	1.57143	1.34286	1.2
10.96	0.51429	1.34286	1.17143	1.48571
10.98	0.4	1	1.82857	1.57143
11	0.17143	0.74286	1.65714	0.77143
11.02	0.6	0.25714	1.85714	0.65714
11.04	0.97143	-0.17143	2.31429	0.82857
11.06	0.68571	0.34286	1.91429	0.17143
11.08	-0.25714	0.05714	0.34286	0.25714
11.1	0.25714	1.97143	0.08571	0.31429
11.12	0.82857	2.68571	0.74286	0.94286
11.14	0.65714	2.11429	1.08571	1.22857
11.16	0.94286	0.08571	1.08571	1.08571
11.18	0.88571	0.91429	0.57143	0.42857
11.2	0.68571	2	0.85714	0.74286
11.22	-0.17143	1.48571	1.05714	0.82857
11.24	0	0.68571	1.68571	0.25714
11.26	-0.08571	0.82857	1.82857	-0.08571
11.28	0.25714	2	1.57143	0
11.3	0.82857	1.48571	0.34286	0
11.32	0.74286	0.77143	0.25714	-0.17143
11.34	0.6	0.4	1.91429	0.6
11.36	0.4	1.85714	2.4	1.22857
11.38	0.34286	1.62857	1.68571	1.51429
11.4	-0.17143	1.2	0.48571	0.57143
11.42	0.34286	0.4	0.42857	0.51429
11.44	0.48571	1.34286	1.08571	0.65714
11.46	0.34286	1.91429	1.31429	1.08571
11.48	-0.08571	1.57143	0.6	0.82857
11.5	0	0.51429	-0.17143	1.51429
11.52	0	-0.25714	-0.08571	2.65714
11.54	0	0.25714	0.25714	2.74286
11.56	0	0.65714	0.82857	1.17143
11.58	0	1.51429	0.74286	0.25714
11.6	-0.08571	1.05714	0.6	1
11.62	0.34286	1.11429	0.31429	1.57143
11.64	0.48571	1.4	0.6	1.42857
11.66	0.25714	1.91429	0.74286	0.57143
11.68	0.25714	1.25714	0.82857	0.6
11.7	0.48571	0.82857	0.17143	0.4
11.72	0.34286	1.42857	-1.66533e-16	0.25714
11.74	-0.08571	1.14286	1.34286	0.25714
11.76	0	0.94286	2.4	0.4
11.78	0	0.31429	2.25714	0.68571
11.8	0	0.34286	0.82857	0.4
11.82	-0.08571	-0.25714	0.42857	0.34286
11.84	0.25714	0.42857	0.74286	-0.17143
11.86	0.74286	1.91429	0.82857	0.17143
11.88	1.17143	2.4	0.17143	1.08571
11.9	0.74286	1.68571	0.25714	1.65714
11.92	0.25714	0.48571	0.48571	0.82857
11.94	-0.17143	0.51429	0.34286	1.2
11.96	0.17143	0.74286	-0.08571	1.37143
11.98	1.17143	0.82857	0	0.94286
12	1.31429	0.25714	0	-1.66533e-16
12.02	0.51429	-0.08571	-0.08571	0.82857
12.04	0.17143	-0.17143	0.25714	0.82857
12.06	0.4	0.68571	0.57143	0.08571
12.08	0.68571	0.8	1.85714	0.51429
12.1	0.22857	1.28571	1.71429	1.14286
12.12	1.02857	1.05714	0.85714	1.68571
12.14	0.88571	1.25714	0.08571	1.82857
12.16	0.68571	1.68571	0.48571	1.4
12.18	-0.17143	1.62857	0.25714	1.2
12.2	0	1.28571	0.17143	0.71429
12.22	0	0.14286	0.74286	0.94286
12.24	0	0.6	1.17143	0.57143
12.26	0	0.57143	0.74286	1.17143
12.28	-0.08571	1.51429	0.17143	0.74286
12.3	0.34286	1.14286	0.17143	0.17143
12.32	0.48571	0.68571	0.65714	0.25714
12.34	0.34286	1.17143	1.51429	0.22857
12.36	-0.08571	2.4	1.14286	1.37143
12.38	0	2.25714	0.77143	1.37143
12.4	-0.08571	0.48571	0.91429	0.94286
12.42	0.34286	1.71429	1.57143	0.08571
12.44	0.48571	3.02857	1.34286	0.22857
12.46	0.25714	2.68571	1	1.2
12.48	0.17143	0.08571	0.65714	1.97143
12.5	0.74286	0.25714	0.42857	2.34286
12.52	1.17143	1.91429	1.08571	0.82857
12.54	0.74286	2.4	1.14286	0.51429
12.56	0.25714	1.51429	0.94286	0.22857
12.58	-0.17143	1.17143	2.17143	0.94286
12.6	0.25714	1.48571	2.62857	1.05714
12.62	0.82857	1.08571	1.2	1.85714
12.64	0.82857	1.94286	-0.42857	1.14286
12.66	0.08571	2.45714	0.25714	0.6
12.68	0.6	2.02857	0.82857	-0.25714
12.7	0.97143	0.74286	0.57143	0.17143
12.72	0.68571	0.82857	1.02857	1.17143
12.74	-0.25714	1.68571	2.31429	1.31429
12.76	0.34286	1.8	2.74286	0.6
12.78	0.48571	2.28571	1.51429	-0.17143
12.8	0.25714	1.97143	0.65714	-0.08571
12.82	0.25714	2.77143	1.68571	0.34286
12.84	0.48571	2.4	2.05714	0.48571
12.86	0.34286	2.25714	1.17143	0.34286
12.88	-0.08571	2.42857	0.68571	-0.08571
12.9	0	1.88571	2.91429	-0.08571
12.92	0	1.02857	3.97143	0.25714
12.94	0	0.82857	3.02857	0.82857
12.96	0	1.4	1.48571	0.74286
12.98	0	1.85714	1.34286	0.51429
13	-0.08571	2.48571	0.65714	0.74286
13.02	0.34286	3	0.17143	0.65714
13.04	0.48571	1.82857	0.17143	0.94286
13.06	0.25714	1.85714	0.65714	0.71429
13.08	0.25714	1.8	1.42857	1.11429
13.1	0.48571	2.02857	1.57143	1.48571
13.12	0.34286	1.4	1	3.42857
13.14	-0.08571	1	0.42857	2.97143
13.16	-0.08571	0.42857	0.65714	2.2
13.18	0.34286	0.65714	1.08571	1.31429
13.2	0.48571	1.08571	1	0.74286
13.22	0.17143	1	1.08571	1.37143
13.24	0.6	1	0.74286	2.54286
13.26	0.97143	1.08571	0.25714	2.08571
13.28	0.68571	0.48571	-0.17143	1.37143
13.3	-0.17143	1.28571	0.17143	1.28571
13.32	-0.08571	1.2	0.74286	0.94286
13.34	0.34286	1.45714	2.77143	0.08571
13.36	0.48571	1.57143	4.05714	0.4
13.38	0.34286	2.65714	2.91429	0.68571
13.4	-0.08571	2.34286	0.85714	0.22857
13.42	0	1.82857	0.22857	0.94286
13.44	0	2.34286	2.02857	1.05714
13.46	0	2.57143	2.8	1.85714
13.48	0	2.08571	2.51429	0.97143
13.5	-0.08571	1.25714	1.17143	1.2
13.52	0.34286	0.48571	0.65714	0.88571
13.54	0.48571	0.77143	0.25714	2.02857
13.56	0.34286	1.48571	-0.08571	2.14286
13.58	-0.08571	1.91429	-0.08571	2.51429
13.6	0	1.17143	0.34286	1.65714
13.62	0	1.17143	0.48571	1.25714
13.64	0	1.82857	0.34286	0.82857
13.66	0	1.82857	-0.08571	1.34286
13.68	-0.08571	1.17143	0	1.57143
13.7	0.34286	1.25714	0	0.91429
13.72	0.48571	1.57143	-0.08571	0.68571
13.74	0.34286	0.91429	0.34286	1.4
13.76	-0.08571	0.68571	0.05714	2.34286
13.78	-0.08571	1.57143	1.88571	1.22857
13.8	0.25714	1.65714	3.02857	1.54286
13.82	0.74286	0.42857	2.68571	1.2
13.84	1.17143	-0.08571	0.25714	1.37143
13.86	0.74286	1.34286	-0.17143	0.05714
13.88	0.17143	2.48571	-0.17143	1.02857
13.9	0.25714	1.57143	0.42857	0.62857
13.92	0.48571	1.71429	2	1.62857
13.94	0.25714	1.77143	2.05714	1.45714
13.96	0.25714	3.14286	1.02857	2.2
13.98	0.48571	2.11429	0.65714	0.88571
14	0.34286	2.37143	2.25714	1.11429
14.02	-0.08571	1.22857	2.05714	1.48571
14.04	0	1.25714	2.54286	1.57143
14.06	-0.08571	1.08571	2.71429	0.77143
14.08	0.34286	2.17143	2.25714	0.65714
14.1	0.48571	2.4	0.17143	0.82857
14.12	0.34286	1.25714	0.51429	0.25714
14.14	-0.08571	0.34286	0.97143	-0.17143
14.16	0	0.57143	0.6	0.08571
14.18	0	1.25714	0.17143	1.34286
14.2	0	2.08571	0.48571	2.4
14.22	0	2.48571	0.25714	2.25714
14.24	0	2.85714	0.25714	0.74286
14.26	0	1.8	0.4	0.51429
14.28	0	1.2	0.6	2.17143
14.3	0	-0.02857	0.74286	2.88571
14.32	0	1.37143	0.74286	1.85714
14.34	-0.08571	1.11429	0.51429	1.08571
14.36	0.34286	1.88571	0.48571	1.48571
14.38	0.31429	1.8	1.85714	1.34286
14.4	0.94286	2.25714	1.54286	1
14.42	0.97143	1.17143	1.45714	0.57143
14.44	2.11429	0.74286	1.31429	0.85714
14.46	1.97143	1.51429	1.82857	1.05714
14.48	1.42857	2.57143	1.6	1.68571
14.5	0.08571	2.91429	1.22857	1.65714
14.52	-0.08571	2.34286	2.11429	2.17143
14.54	-0.08571	1.57143	1.54286	1.65714
14.56	0.25714	1.6	1.2	1.6
14.58	0.65714	1.4	0.57143	1.48571
14.6	1.51429	1.34286	0.65714	1
14.62	1.22857	1	0.94286	0.51429
14.64	0.6	0.48571	0.88571	0.22857
14.66	-0.17143	1.11429	0.51429	0.94286
14.68	0	1.8	0.34286	1.05714
14.7	-0.08571	3.02857	1.65714	1.77143
14.72	0.34286	1.62857	1.65714	1.4
14.74	0.48571	1.71429	0.34286	1.34286
14.76	0.34286	1.8	0.34286	0.91429
14.78	-0.25714	2.25714	1.65714	1.08571
14.8	0.68571	1.25714	1.48571	0.4
14.82	0.97143	0.57143	0.94286	1.54286
14.84	0.6	0.51429	1.74286	2.02857
14.86	0.17143	0.48571	2.48571	2.37143
14.88	0.48571	1.85714	1.17143	1.48571
14.9	0.25714	1.62857	0.68571	2.17143
14.92	0.25714	1.11429	1.14286	1.82857
14.94	0.48571	0.74286	1.42857	1
14.96	0.17143	1.82857	0.65714	0.17143
14.98	0.6	2.17143	1.94286	-0.17143
15	0.97143	1.74286	2.54286	0.34286
15.02	0.6	1.08571	3.54286	0.31429
15.04	0.17143	1.51429	2.62857	0.85714
15.06	0.48571	2.31429	1.68571	1.57143
15.08	0.25714	2.08571	-1.66533e-16	1.57143
15.1	0.25714	1.34286	-0.25714	0.85714
15.12	0.4	2.08571	0.6	0.22857
15.14	0.6	2.4	1.05714	0.42857
15.16	0.65714	1.25714	2.2	1.34286
15.18	1.17143	0.25714	1.54286	1.97143
15.2	0.74286	0.91429	1.28571	2.11429
15.22	0.25714	2	0.14286	1.05714
15.24	-0.17143	1.57143	0.6	0.42857
15.26	0.34286	0.51429	0.57143	0.51429
15.28	0.4	-0.25714	1.25714	0.71429
15.3	0.68571	0.34286	2	1.71429
15.32	0.14286	0.22857	3.08571	1.11429
15.34	1.37143	1.11429	2.22857	1.62857
15.36	1.37143	2.31429	0.77143	0.62857
15.38	0.94286	2.57143	1.51429	2.8
15.4	0.08571	2.28571	2.62857	2.77143
15.42	0.48571	1.54286	1.77143	2.62857
15.44	0.34286	0.77143	-0.25714	1.05714
15.46	-0.17143	0.34286	0.85714	3.54286
15.48	0.34286	1.22857	1.71429	3.6
15.5	0.48571	1.51429	1.77143	3.05714
15.52	0.34286	0.4	0.91429	0.8
15.54	-0.08571	1.2	0.57143	0.51429
15.56	0	1.71429	0.94286	0.17143
15.58	0	1.51429	0.88571	0.31429
15.6	0	0.08571	0.68571	1.02857
15.62	-0.17143	-0.34286	-0.34286	0.8
15.64	0.6	0.94286	0.51429	0.77143
15.66	1.31429	1.62857	1.57143	1.17143
15.68	1.17143	2.11429	1.91429	2.22857
15.7	-1.66533e-16	1.31429	1.34286	2.85714
15.72	0.6	1.17143	0.57143	2.05714
15.74	0.88571	1.51429	0.51429	1.85714
15.76	1.02857	2.22857	0.57143	1.74286
15.78	0.31429	2.42857	1.25714	1.57143
15.8	0.34286	2	1.82857	0.42857
15.82	-0.08571	1.74286	3.6	0.08571
15.84	0	1.25714	3.97143	0.57143
15.86	-0.08571	1	2.25714	1.77143
15.88	0.34286	0.65714	0.68571	2.05714
15.9	0.4	0.51429	1.65714	1.17143
15.92	0.6	0.48571	2.48571	0.94286
15.94	0.65714	1.68571	3.11429	2.05714
15.96	1.17143	2.4	2.54286	1.91429
15.98	0.57143	1.91429	2.28571	0.6
16	0.94286	0.42857	1.14286	0.82857
16.02	0.88571	-0.77143	1.51429	1.65714
16.04	0.68571	2.4	1.74286	2.94286
16.06	-0.25714	3.31429	3.77143	2.37143
16.08	0.34286	2.74286	3.02857	1.45714
16.1	0.48571	-0.2	2.05714	0.4
16.12	0.34286	0.51429	2.57143	0.91429
16.14	-0.08571	0.91429	4.14286	1.68571
16.16	0	1.74286	2.34286	1.97143
16.18	0	2.42857	0.51429	1.68571
16.2	-0.08571	2.57143	0.65714	0.82857
16.22	0.34286	2	0.82857	0.74286
16.24	0.48571	1.51429	-1.66533e-16	1.94286
16.26	0.34286	1.48571	0.94286	2.88571
16.28	-0.08571	0.91429	1.37143	2.25714
16.3	-0.08571	0.6	1.2	0.08571
16.32	0.25714	1.65714	0.82857	0.68571
16.34	0.82857	3.08571	1.57143	2.14286
16.36	0.57143	2.4	1.25714	1.82857
16.38	1.28571	2.11429	1.08571	1.02857
16.4	1.37143	1.97143	2.25714	0.97143
16.42	1.02857	2.85714	1.97143	1.6
16.44	-0.25714	1.88571	1.2	2.08571
16.46	0	2.28571	0.14286	2.05714
16.48	-0.08571	3.65714	0.34286	2.62857
16.5	0.25714	4.05714	1.68571	2.2
16.52	0.82857	1.85714	2.37143	2.45714
16.54	0.82857	-0.08571	2.71429	0.88571
16.56	0.25714	-0.34286	1.71429	0.94286
16.58	-0.08571	0.77143	1.77143	0.31429
16.6	0	2.4	0.57143	0.25714
16.62	0	2.65714	0.17143	0.17143
16.64	-0.08571	1.77143	0.08571	0.82857
16.66	0.25714	1.4	1.08571	0.82857
16.68	0.74286	2.68571	1.57143	0.08571
16.7	1.17143	3.14286	1.42857	0.51429
16.72	0.74286	3.77143	0.57143	1.22857
16.74	0.25714	3.48571	0.42857	1.34286
16.76	-0.08571	3.17143	1	1.08571
16.78	0	1.57143	1.48571	2
16.8	0	2.45714	1.6	2.74286
16.82	0	2.94286	1.48571	3.6
16.84	0	3.62857	2.94286	2.8
16.86	0	3.22857	2.11429	2.54286
16.88	0	4.25714	2.48571	1.71429
16.9	-0.08571	3.91429	1.94286	1.6
16.92	0.25714	2.65714	1.77143	1.25714
16.94	0.82857	1.42857	0.17143	0.97143
16.96	0.82857	2.77143	1.08571	1.62857
16.98	0.25714	2.6	1.22857	1.02857
17	-0.08571	2.91429	0.68571	1.88571
17.02	-0.08571	3.02857	1.25714	1.62857
17.04	0.25714	4.77143	1.8	2.94286
17.06	0.74286	3.65714	2.71429	1.88571
17.08	1.17143	3.42857	2.28571	2.71429
17.1	0.65714	2.14286	1.77143	2.02857
17.12	0.6	2.45714	1.68571	1.02857
17.14	0.4	2.28571	2.37143	0.6
17.16	0.34286	3.8	3.97143	1.8
17.18	-0.08571	3.28571	4.54286	1.42857
17.2	0	3.02857	3.91429	0.34286
17.22	-0.08571	1.65714	2.2	0.65714
17.24	0.25714	2.25714	2.05714	0.91429
17.26	0.82857	2.74286	2.17143	1.68571
17.28	0.82857	3.17143	1.08571	2.05714
17.3	0.25714	2.74286	1.17143	1.25714
17.32	-0.17143	2.25714	1.91429	0.6
17.34	0.34286	1.74286	1.48571	1.31429
17.36	0.48571	2.6	0.85714	2.6
17.38	0.34286	3.14286	0.14286	2.22857
17.4	-0.08571	3.34286	0.94286	1.68571
17.42	-0.08571	5.02857	0.88571	0.4
17.44	0.34286	5.94286	2.37143	0.77143
17.46	0.48571	5.97143	2.62857	1.22857
17.48	0.34286	3.37143	2.68571	3.02857
17.5	-0.17143	2.02857	2	2.28571
17.52	0.34286	0.91429	3.25714	1.88571
17.54	0.48571	1.65714	2.88571	0.54286
17.56	0.34286	2.25714	2.45714	0.94286
17.58	-0.17143	3.25714	1.88571	0.65714
17.6	0.34286	3.05714	2.77143	0.65714
17.62	0.4	1.85714	2.4	0.68571
17.64	0.6	0.82857	2.34286	1.82857
17.66	0.74286	0.65714	2.08571	2.31429
17.68	0.82857	0.51429	1.4	1.77143
17.7	0.25714	0.48571	0.77143	1.57143
17.72	-0.08571	1.6	0.48571	4.02857
17.74	0	2.48571	1.34286	4.11429
17.76	0	3.17143	1.74286	2.11429
17.78	-0.08571	3.08571	2.17143	0.42857
17.8	0.17143	2.65714	1.74286	0.88571
17.82	1.08571	2.6	1.08571	2.28571
17.84	1.65714	2.14286	1.17143	3.14286
17.86	1	3.45714	3.25714	2.4
17.88	0.51429	2.94286	5.91429	2.05714
17.9	0.4	2.88571	4.37143	1.51429
17.92	0.34286	1.97143	2.82857	1.88571
17.94	-0.17143	1.82857	1.68571	0.97143
17.96	0.34286	2.28571	2.2	3.02857
17.98	0.48571	3.62857	-0.2	2.37143
18	0.34286	4.42857	2.91429	1.28571
18.02	-0.17143	4.51429	4.05714	1.08571
18.04	0.34286	5.4	3.48571	1.97143
18.06	0.48571	5	0.31429	1.85714
18.08	0.34286	3.08571	1.08571	1.57143
18.1	-0.08571	2.42857	2.17143	3.94286
18.12	0	2.31429	4.08571	4.28571
18.14	-0.08571	2.42857	4.14286	3.37143
18.16	0.34286	3.34286	2.85714	1.31429
18.18	0.48571	4.14286	1.74286	1.68571
18.2	0.08571	3.34286	2	0.88571
18.22	0.94286	2.51429	2.08571	1.37143
18.24	1.45714	1.88571	1.74286	2.05714
18.26	1.02857	2.28571	1	3.25714
18.28	-0.34286	3.65714	1.77143	3.25714
18.3	0.34286	3.88571	3.14286	2.05714
18.32	0.48571	2.2	2.74286	1.28571
18.34	0.34286	2.08571	2.45714	0.97143
18.36	-0.08571	2.8	2.28571	3.2
18.38	-0.08571	3.54286	2.11429	3.28571
18.4	0.25714	3.97143	0.31429	3.88571
18.42	0.74286	3.82857	0.77143	1.94286
18.44	1.17143	2.94286	1.57143	2.14286
18.46	0.74286	3.31429	1.48571	1.28571
18.48	0.17143	4.25714	0.85714	1.85714
18.5	0.25714	3.65714	1.82857	2.08571
18.52	0.48571	3.34286	3.57143	3.65714
18.54	0.25714	4.42857	4.77143	4
18.56	0.17143	4.37143	3.71429	3.08571
18.58	0.82857	5.4	2.02857	1.48571
18.6	0.82857	6.37143	0.82857	2.88571
18.62	0.17143	5.22857	2	2.74286
18.64	0.25714	3.82857	3	4.68571
18.66	0.48571	2.74286	2.22857	5.51429
18.68	0.34286	3.14286	2.8	6.51429
18.7	-0.08571	4.34286	2.85714	3.17143
18.72	0	5.6	3.62857	0.48571
18.74	0	4.31429	3.22857	1.8
18.76	0	1.71429	4.25714	3.94286
18.78	0	1.51429	3.74286	4.85714
18.8	-0.08571	1.25714	3.51429	2.57143
18.82	0.34286	1.05714	1.97143	3.28571
18.84	0.48571	0.77143	1.45714	2.94286
18.86	0.25714	2.6	0.54286	3.05714
18.88	0.25714	4.02857	1.37143	0.94286
18.9	0.4	5.4	0.54286	2.22857
18.92	0.34286	4.85714	1.54286	3.62857
18.94	1.77143	5.45714	1.88571	5
18.96	2.28571	4.22857	2.34286	3.25714
18.98	1.28571	4.51429	0.57143	2.08571
19	-0.51429	3.22857	0.94286	1.82857
19.02	0.6	3.2	3.91429	2.51429
19.04	1.31429	2.71429	5.97143	1.8
19.06	1	2.77143	4.51429	1.45714
19.08	0.85714	3.25714	2.17143	0.8
19.1	0.8	4.05714	2	2.11429
19.12	0.94286	3.6	3	1.28571
19.14	0.57143	3.17143	3.82857	3.91429
19.16	1.08571	3.22857	4.34286	4.82857
19.18	1.08571	4.28571	3.14286	4.45714
19.2	0.74286	4.62857	2.2	2.68571
19.22	0.25714	4.77143	0.62857	1.85714
19.24	-0.08571	3.82857	1.71429	3.17143
19.26	0	4.08571	2.37143	2.82857
19.28	-0.08571	3.4	4.28571	2.71429
19.3	0.34286	4.71429	3.8	0.82857
19.32	0.48571	4.51429	4.2	1.57143
19.34	0.34286	3.71429	2.62857	2.77143
19.36	-0.08571	2.91429	2.2	2.88571
19.38	-0.08571	3.88571	2.65714	2.94286
19.4	0.25714	5.8	5.34286	2.74286
19.42	0.74286	7.8	4.54286	2.48571
19.44	1.08571	7.65714	2.54286	1.85714
19.46	1	3.25714	1.48571	1.22857
19.48	1	0.77143	3.08571	1.51429
19.5	0.91429	1.57143	3.65714	2
19.52	1.34286	2.4	4.77143	2.57143
19.54	1.48571	3.28571	4.97143	2.34286
19.56	1.34286	3.71429	4.68571	2
19.58	0.91429	3.68571	3.74286	1.57143
19.6	1	0.97143	4.25714	1.68571
19.62	1.08571	2.31429	4.91429	2.82857
19.64	0.74286	4.77143	4.48571	3.31429
19.66	0.17143	7.11429	4.02857	2.85714
19.68	0.25714	5.22857	2.45714	2.48571
19.7	0.4	3.25714	2.8	3.51429
19.72	0.68571	2.85714	4.05714	2.97143
19.74	0.4	3.8	5.91429	3.54286
19.76	0.34286	4.77143	5.42857	3.8
19.78	-0.25714	4.57143	2.8	2.48571
19.8	0.6	5.42857	2.14286	2.65714
19.82	1.22857	5.57143	1.77143	2.31429
19.84	1.42857	5.17143	4.31429	3.17143
19.86	1	3.82857	3.51429	2.45714
19.88	0.65714	3.25714	2.45714	2.65714
19.9	0.42857	4.34286	1.08571	1.28571
19.92	1	5.05714	2.31429	0.88571
19.94	1.65714	4.68571	3.94286	1.42857
19.96	1	3.82857	3.45714	2.77143
19.98	0.51429	3.57143	3.71429	3.2
20	0.4	5.54286	4.22857	2.54286
20.02	0.34286	7.02857	4.14286	0.97143
20.04	-0.17143	7.11429	4.14286	3.62857
20.06	0.34286	4.31429	3.42857	4.94286
20.08	0.4	4.2	4.31429	5.2
20.1	0.6	3.11429	3.2	3.82857
20.12	0.65714	4.22857	4.28571	3.82857
20.14	1.17143	5.8	4.57143	3.08571
20.16	0.74286	6.22857	4.31429	1.57143
20.18	0.25714	4.62857	3.11429	2.28571
20.2	-0.08571	3.88571	1.88571	3.8
20.22	0	4.68571	3.45714	4
20.24	0	3.05714	4.54286	2.85714
20.26	-0.25714	1.94286	5.94286	1.8
20.28	0.94286	1.4	5.4	2.54286
20.3	1.71429	4.11429	5.6	2.62857
20.32	1.85714	5.45714	4.05714	2.51429
20.34	0.57143	4.34286	3.02857	1.17143
20.36	0.25714	3.2	2.57143	0.22857
20.38	-0.25714	3.54286	2.74286	1.97143
20.4	0.6	3.42857	2.51429	2.34286
20.42	1.31429	4.28571	2.48571	1.37143
20.44	1.08571	4.42857	3.77143	0.51429
20.46	0.51429	4.57143	3.88571	3.48571
20.48	0.4	3.2	3.94286	4.31429
20.5	0.34286	4.28571	3.91429	2.68571
20.52	-0.08571	2.37143	2.8	2
20.54	-0.08571	3.14286	1.71429	4.51429
20.56	0.34286	4.45714	2.14286	5.88571
20.58	0.48571	6.68571	4.34286	4.08571
20.6	0.08571	4.62857	2.54286	2.2
20.62	0.85714	6.08571	2.74286	1.45714
20.64	1.71429	6.4	3.94286	2.54286
20.66	1.85714	6.14286	3.82857	2.97143
20.68	0.48571	3.31429	0.94286	2.48571
20.7	0.51429	4.85714	2.85714	3.22857
20.72	0.74286	4.62857	4.34286	4.68571
20.74	0.74286	1.82857	4.14286	4.6
20.76	0.42857	3.08571	5.34286	2.68571
20.78	1.08571	6.48571	6.6	3.82857
20.8	1.31429	6.77143	5.22857	3.97143
20.82	0.42857	4.8	2.8	3.71429
20.84	0.42857	4.6	3.85714	2.2
20.86	1.22857	4.62857	4.4	0.68571
20.88	1.34286	3.31429	5.42857	1.11429
20.9	1.34286	3.91429	3.88571	5.31429
20.92	1.22857	6.71429	3.8	5.28571
20.94	0.6	6.48571	4.97143	2.22857
20.96	-0.17143	5.25714	5.74286	1.31429
20.98	-0.17143	3.54286	3.08571	3.91429
21	0.6	5.08571	1.77143	5.08571
21.02	1.31429	5.68571	2.22857	4.48571
21.04	1.17143	6.05714	3.6	3.85714
21.06	0.17143	5.34286	3.14286	3.4
21.08	-0.08571	4.51429	2.77143	3
21.1	-0.08571	4.05714	3.08571	2.25714
21.12	0.34286	3.77143	2.71429	3.25714
21.14	0.48571	4	3.14286	4.05714
21.16	0.25714	3.97143	2.34286	5.45714
21.18	0.25714	4.88571	5.51429	5.28571
21.2	0.4	4.94286	4.97143	5.37143
21.22	0.6	5.2	4.91429	4.4
21.24	0.74286	5	2.97143	3.65714
21.26	0.65714	6.91429	4.08571	2.77143
21.28	0.85714	5.8	2.14286	3.82857
21.3	1.14286	5.31429	3.48571	5.82857
21.32	1.42857	4.77143	5.25714	5.82857
21.34	1	5.28571	6.54286	3.74286
21.36	0.65714	4.82857	3.88571	3.2
21.38	0.6	5.48571	4.62857	3.71429
21.4	0.31429	5.85714	5.62857	4.68571
21.42	0.6	4.45714	6.25714	5.08571
21.44	0.65714	5.05714	5.34286	5.05714
21.46	1.17143	6.8	6.25714	5.8
21.48	0.65714	9.08571	5.62857	4.51429
21.5	0.6	7.65714	4.8	4.48571
21.52	0.31429	7.11429	3.2	3.45714
21.54	0.51429	6.88571	5.4	2.57143
21.56	1	6.42857	5.34286	3.57143
21.58	1.65714	5.17143	3.85714	6.68571
21.6	1.08571	4.31429	4.05714	6.91429
21.62	0.17143	5.28571	5.65714	3.02857
21.64	-0.17143	6.8	6.57143	1.74286
21.66	0.25714	8.68571	3.85714	3.08571
21.68	0.65714	9	7.34286	3.48571
21.7	1.51429	6.62857	8.14286	3.68571
21.72	1.05714	3.71429	6.54286	3.4
21.74	1.28571	3.82857	4.8	3.42857
21.76	0.62857	6.14286	4.57143	2.4
21.78	1.37143	6.68571	3.74286	3.02857
21.8	0.8	5.4	1.71429	4.14286
21.82	0.68571	4.08571	3.85714	5.42857
21.84	-0.34286	5.37143	3.97143	4.22857
21.86	0.6	7.11429	3.25714	4.71429
21.88	1.31429	6.68571	4.28571	3.51429
21.9	1.08571	3.82857	6.2	3.22857
21.92	0.34286	5.28571	7.11429	3.48571
21.94	1.08571	7.11429	5.14286	3.37143
21.96	1.22857	8.45714	5.37143	2.74286
21.98	0.94286	6.2	3.77143	0.91429
22	0.31429	8.08571	5.08571	3.34286
22.02	0.25714	8.82857	5	4.42857
22.04	0.17143	8.45714	5.71429	5.77143
22.06	0.74286	4.65714	4.82857	4.51429
22.08	1.17143	4.85714	5.05714	4.05714
22.1	0.65714	4.11429	5.71429	4.02857
22.12	0.51429	6.08571	4.85714	2.97143
22.14	0.65714	4.97143	5.05714	2.42857
22.16	1.17143	5.6	3.37143	4.45714
22.18	0.65714	5.2	2.85714	4.82857
22.2	0.6	7.51429	1.4	3.48571
22.22	0.14286	4.71429	5.05714	2.65714
22.24	1.11429	4.82857	6.65714	5.74286
22.26	2.31429	4.91429	6.48571	4.88571
22.28	2.74286	6.22857	3.88571	3.97143
22.3	1.6	4.54286	4.34286	4.62857
22.32	0.48571	4.42857	5	8.28571
22.34	0.51429	6.54286	9.11429	8.2
22.36	0.74286	8.17143	10.4286	5.85714
22.38	0.74286	8.22857	9.22857	3.6
22.4	0.34286	5.8	5.45714	4.57143
22.42	1.42857	5.51429	5.62857	4.4
22.44	1.71429	4.74286	5.97143	2.42857
22.46	1.2	7.28571	5.48571	2.94286
22.48	0.48571	6.91429	4.54286	4.54286
22.5	1	8.11429	4.88571	4.68571
22.52	1.34286	7.65714	4.31429	2.57143
22.54	1.48571	6.77143	5.91429	2.68571
22.56	1.42857	4.45714	7.57143	5.42857
22.58	0.57143	5.2	7.62857	5.77143
22.6	0.6	7.2	5.08571	4.31429
22.62	0.4	9.25714	5.57143	3.22857
22.64	0.17143	8.68571	6.42857	3.14286
22.66	0.51429	6.82857	6.65714	2.54286
22.68	1.31429	5.11429	5.57143	2.97143
22.7	1.08571	7.8	5.62857	4.17143
22.72	0.08571	5.65714	4.68571	4.34286
22.74	2.02857	8.57143	3.28571	4.57143
22.76	3.11429	7.22857	4.28571	3.91429
22.78	2.02857	8.91429	6	3.77143
22.8	0.25714	5.62857	6.48571	4.31429
22.82	0.31429	9.94286	6.14286	3.57143
22.84	0.6	9.14286	7.65714	3.45714
22.86	0.74286	9.82857	7.94286	4.88571
22.88	0.82857	7.62857	6.54286	6
22.9	0.17143	7.17143	5.54286	5.6
22.92	0.08571	5.51429	3.62857	5.4
22.94	1.08571	4.14286	4.45714	5.34286
22.96	1.57143	3.6	4.54286	5.34286
22.98	1.42857	6.2	6.28571	3.11429
23	0.48571	6.82857	7.4	3.25714
23.02	0.85714	6	7.48571	4.34286
23.04	1.14286	3.85714	5.94286	5.77143
23.06	1.25714	9.25714	4.05714	4
23.08	1.68571	10.2857	3.85714	5.85714
23.1	1.71429	11.2857	4.57143	7.71429
23.12	0.85714	7.82857	7.85714	7.34286
23.14	-0.08571	8.57143	7.85714	5.25714
23.16	1.17143	5.77143	7.57143	5.17143
23.18	1.14286	4.2	6.2	5.48571
23.2	1.28571	3.25714	5.68571	5.08571
23.22	0.71429	5.22857	2.31429	5.85714
23.24	0.94286	7.85714	2.71429	6.62857
23.26	0.22857	9.31429	4.28571	7.54286
23.28	2.37143	8.82857	5.77143	4.85714
23.3	3.37143	6.34286	4.65714	3.05714
23.32	2.42857	5	4.17143	1.97143
23.34	0.94286	7.02857	4.34286	4.51429
23.36	0.71429	6	4.05714	7.17143
23.38	0.85714	5.42857	3.68571	7.88571
23.4	0.82857	6.62857	6.2	5.42857
23.42	1.91429	9.4	6.65714	4.2
23.44	1.74286	7.51429	6.68571	4.28571
23.46	1.6	4.82857	5.51429	3.94286
23.48	1.4	4.25714	7.2	2.82857
23.5	1.42857	6.6	6.91429	4.17143
23.52	0.48571	8.88571	5.71429	6.17143
23.54	0.77143	8.17143	5.14286	5.88571
23.56	1.57143	5	5.45714	3.6
23.58	1.65714	5.11429	6.42857	4.62857
23.6	0.34286	6.45714	4.74286	6.17143
23.62	0.42857	8.37143	4.6	5.71429
23.64	1.14286	7.45714	5.91429	4
23.66	1.77143	7.62857	6.05714	3.97143
23.68	1.31429	6.97143	5.02857	4.54286
23.7	1.6	5.05714	4.82857	4.45714
23.72	1.65714	6.85714	5.57143	4.85714
23.74	2	7.77143	5.34286	5.25714
23.76	2.42857	9.11429	4.82857	6.31429
23.78	2.22857	7.02857	5.68571	4.82857
23.8	1.68571	6.74286	3.94286	2.68571
23.82	0.48571	5.45714	3.91429	3.34286
23.84	0.42857	7.74286	5.45714	3.02857
23.86	1.08571	8.37143	5.71429	3.65714
23.88	1.14286	5.2	5.08571	5.62857
23.9	1.2	3.25714	4.82857	7.57143
23.92	0.88571	6.17143	8.17143	5.68571
23.94	2.2	7.62857	6.57143	3.4
23.96	1.45714	7.28571	5.31429	4.45714
23.98	1.54286	6.65714	3.22857	4.94286
24	1.05714	6.48571	7.37143	5.45714
24.02	1.08571	5.68571	8.42857	6.25714
24.04	0.34286	6	6.45714	5.94286
24.06	1	6.31429	4.34286	4.22857
24.08	1.48571	5.42857	7.17143	2.88571
24.1	1.6	4.91429	7.02857	4.51429
24.12	1.82857	8.2	4.97143	4.4
24.14	1.31429	9.94286	5	4.68571
24.16	1.45714	7.08571	6.54286	3.88571
24.18	1.54286	5.91429	6.54286	6.48571
24.2	1.68571	5.8	4.45714	6.31429
24.22	1.17143	8.02857	4.37143	6.25714
24.24	1.4	6.91429	5.65714	3.51429
24.26	1.68571	7.2	9.17143	6.82857
24.28	1.4	6.85714	8.37143	8.77143
24.3	1.25714	8.54286	7.65714	7.82857
24.32	1.25714	8.34286	6.77143	3.2
24.34	1.57143	7.85714	6.94286	1.14286
24.36	1	9.65714	6.51429	4.88571
24.38	0.34286	8.37143	6.97143	7.51429
24.4	1	6.57143	4.82857	6.51429
24.42	1.4	6.71429	3.37143	4.45714
24.44	1.68571	6.97143	5.05714	5.88571
24.46	3.34286	7.65714	8.51429	6.31429
24.48	3.28571	10.0286	9.22857	7.57143
24.5	1.71429	10.4857	8.6	7.74286
24.52	0.4	9.22857	6.48571	6.88571
24.54	0.74286	8.51429	5.6	5
24.56	0.51429	10.0571	5.82857	6.48571
24.58	0.74286	11.4857	6.65714	7.25714
24.6	0.65714	11.8857	7.42857	6.65714
24.62	0.6	7.25714	9.42857	6.68571
24.64	2	4.54286	9.45714	6.4
24.66	3.57143	5.28571	6.94286	4.74286
24.68	3	8.62857	5.77143	2.85714
24.7	0.91429	8.77143	6.8	2.14286
24.72	1.11429	11	5.74286	4.37143
24.74	1.2	9.48571	6.31429	5.11429
24.76	1.62857	8.65714	7.17143	5.54286
24.78	0.97143	7.57143	6.11429	3.88571
24.8	1.25714	7.2	3.34286	4.2
24.82	1.68571	7.25714	5.17143	1.77143
24.84	1.54286	4.8	7.48571	3.6
24.86	1.28571	6.8	6.14286	6.08571
24.88	1.82857	5.37143	4.45714	7.42857
24.9	3.4	7.77143	7.77143	4.94286
24.92	3.68571	6.68571	9.82857	4.31429
24.94	1.8	5.74286	8.91429	4
24.96	1.97143	6.08571	6.37143	3.51429
24.98	2.11429	6.97143	8.71429	3.14286
25	3.2	7.57143	7.34286	4.28571
25.02	2.4	6.65714	6.91429	4.88571
25.04	1.74286	7.71429	4.77143	3.4
25.06	2.37143	8.97143	4.02857	3.74286
25.08	3.45714	10.4571	1.65714	4.74286
25.1	3.6	13.0286	2.25714	5.88571
25.12	2.25714	12.0571	6.11429	5.74286
25.14	1.22857	8.65714	6.65714	9.17143
25.16	0.77143	7.4	6.85714	10.1429
25.18	2.25714	6.48571	6.94286	8.51429
25.2	3.97143	9.11429	7.48571	6
25.22	3.6	7.62857	5.88571	5.25714
25.24	1.65714	8.51429	5.02857	3.97143
25.26	1.85714	6.85714	6.71429	5.22857
25.28	1.71429	9.45714	8.05714	5.08571
25.3	2.28571	10.2286	10.0857	5.31429
25.32	2.14286	8.88571	10.4286	3.45714
25.34	2.17143	8.74286	8.88571	5.37143
25.36	1.17143	11.4571	7.02857	7.48571
25.38	0.82857	11.3714	7.6	8.05714
25.4	1	9.42857	7.68571	5.85714
25.42	2.85714	7.91429	7.48571	5
25.44	3.28571	8.54286	8.22857	9.02857
25.46	2.2	10.1143	8.62857	10.5143
25.48	0.74286	10.5714	6.8	8.8
25.5	2.51429	9.42857	6.31429	5.31429
25.52	2.71429	7.28571	8.34286	5.77143
25.54	1.85714	6.74286	6.54286	6.05714
25.56	2.85714	5.2	5.14286	7.11429
25.58	3.85714	6.48571	4.37143	5.45714
25.6	3.88571	8.91429	6.02857	2.85714
25.62	3.31429	8.14286	5.97143	1.68571
25.64	3.74286	9.4	8.54286	2.45714
25.66	2.17143	10.4286	10.8857	5.05714
25.68	1.25714	9.77143	9.97143	5.77143
25.7	2	8.28571	8.65714	6.54286
25.72	2.65714	7.68571	9.02857	4.71429
25.74	1.91429	8.05714	9.25714	7.22857
25.76	1.85714	9.57143	6.34286	8.25714
25.78	1.97143	12.3143	5	8.62857
25.8	1.34286	10.9143	4.74286	8.17143
25.82	0.25714	8.34286	5.17143	8.88571
25.84	1	10.4571	7	7.42857
25.86	1.65714	12.1714	12.2	6.51429
25.88	1.08571	12.3143	14.1714	9.51429
25.9	0.08571	9.54286	13.7429	9.34286
25.92	-0.17143	8.17143	9.17143	8.51429
25.94	1.94286	9.8	11.5429	5.91429
25.96	3.8	14.3714	10.5143	5.97143
25.98	3.08571	15.1429	9.85714	5.74286
26	0.51429	13.1429	6.45714	6.97143
26.02	-0.17143	12.6286	8.17143	7.2
26.04	1.34286	13.2571	11.8857	6.88571
26.06	2.4	11.6571	11.2	9.11429
26.08	1.91429	13.4571	11.7429	13.1714
26.1	2.11429	16.2857	12.2286	13.9143
26.12	2.71429	18.4286	15.7714	18.5143
26.14	2.34286	21.9714	18.1429	17.5143
26.16	1.68571	22.9714	18.8	18.8
26.18	2.31429	20.9714	18.3429	11.1429
26.2	1.74286	26.9429	19.2286	12.8286
26.22	0.94286	36.1429	28.4571	15
26.24	1.31429	42.9143	29.3714	24.2857
26.26	2.25714	37.8571	26.4571	28.4
26.28	1.65714	33.2571	25.1429	26.0286
26.3	1.68571	25.7143	27.5429	22.7714
26.32	0.88571	26.9714	24.9429	22.0286
26.34	1.37143	27.8571	21	18.8571
26.36	2.14286	24.4	18.6571	16.4
26.38	2.82857	20.6571	17.4286	14.0857
26.4	2.6	23.4	18.3429	15.7143
26.42	4	24.2571	19.4857	13.6
26.44	5.4	21.0857	15.4571	10.8857
26.46	5.6	18.8857	12.4286	7.17143
26.48	4.31429	20	10.1429	8.28571
26.5	3.94286	16.8857	14.7143	10.4
26.52	2.88571	17.2571	15.2	9.2
26.54	2.77143	16.6286	14.2286	8.05714
26.56	4.17143	18.4571	10.9429	8.94286
26.58	7.91429	14.6286	9.17143	9.22857
26.6	8.62857	12.8286	8.6	9.25714
26.62	9.57143	12.6	4.97143	7.65714
26.64	9.68571	14.1714	5.85714	8.02857
26.66	8.17143	11.5429	7.2	8.54286
26.68	7.4	10.3714	9.05714	11.0571
26.7	7.91429	11.4286	8.05714	10.0857
26.72	7.28571	10.2	7.11429	9.82857
26.74	7.45714	7.74286	8.28571	8.54286
26.76	9.17143	14	10	7.57143
26.78	10.4857	14.3143	12.2286	5.2
26.8	9.37143	12.2571	11.2571	5.65714
26.82	9.85714	9.77143	7.74286	7.57143
26.84	8.4	10.3714	5.42857	8.94286
26.86	8.51429	7.82857	6.85714	6.85714
26.88	10.6857	7.54286	7.51429	5.31429
26.9	10.7714	8.82857	9.42857	6.91429
26.92	9.4	7.42857	8.4	9.2
26.94	6.28571	7.51429	8.4	6.68571
26.96	4.94286	6.2	7.65714	5.54286
26.98	2.22857	4.8	9.65714	6.85714
27	3.71429	6	6.54286	8.62857
27.02	4.68571	8.28571	5	7.62857
27.04	5.88571	10.3143	7.54286	8.62857
27.06	4.8	10.8571	10.1429	7.11429
27.08	4.51429	12.5429	7.68571	4.85714
27.1	2.57143	12.2286	6.94286	3.6
27.12	3.11429	12.2571	7.02857	6.91429
27.14	3.88571	9.65714	8.65714	8.97143
27.16	2.91429	5.4	6.74286	7.77143
27.18	0.68571	5.31429	5.48571	4.14286
27.2	1.25714	9.37143	4.74286	3.88571
27.22	1.54286	12.9143	5.02857	3.6
27.24	1.88571	10.9143	6.51429	4.97143
27.26	1.28571	8.6	5.97143	6.57143
27.28	2.37143	8.17143	6.91429	8.05714
27.3	1.88571	6.2	7.91429	5.34286
27.32	3.11429	5.65714	8.08571	2.34286
27.34	2.88571	7.37143	6.42857	3
27.36	2.42857	12.5429	6.88571	8.02857
27.38	2.42857	9.31429	8.54286	10.9429
27.4	4.91429	4.51429	8.48571	8.34286
27.42	6.57143	3.91429	7.77143	4.28571
27.44	4.14286	7.85714	8.37143	4.22857
27.46	3.82857	10.4857	7.57143	6.34286
27.48	3.74286	9.51429	7.48571	6.05714
27.5	3.8	7.85714	8.28571	6.71429
27.52	3.51429	9.31429	10.4	6.02857
27.54	3.51429	12.4857	9.8	5.28571
27.56	4.51429	12.9714	6.62857	3.48571
27.58	3.91429	9.31429	4.14286	4.42857
27.6	3.2	8.42857	4.34286	5.82857
27.62	0.17143	7.82857	5.17143	6.82857
27.64	1.17143	8	6.57143	5.65714
27.66	2.31429	7.74286	7.51429	4.77143
27.68	2.34286	8.68571	5.37143	6.25714
27.7	2.08571	11.1714	6	6.28571
27.72	3.34286	9.17143	7.34286	4.54286
27.74	2.62857	8.88571	9.37143	4.08571
27.76	1.28571	8.71429	6.88571	4.62857
27.78	2.51429	9.71429	6.02857	4.28571
27.8	4.11429	8.77143	7.34286	5.08571
27.82	3.28571	10.7143	8.11429	5.54286
27.84	1.74286	10.3429	8.22857	4.28571
27.86	3.42857	6.14286	7.11429	3.91429
27.88	3.97143	6.91429	8.88571	6
27.9	4.11429	8.57143	8.11429	4.11429
27.92	2.97143	10.1429	6.68571	4.77143
27.94	2.94286	7.45714	6.28571	7.17143
27.96	2.4	9.22857	6.17143	7.65714
27.98	2.17143	9.34286	8.85714	5.05714
28	0.65714	10.1429	9.22857	6.31429
28.02	1.02857	8.28571	10.1429	6.11429
28.04	1.88571	9.97143	8.4	5.34286
28.06	2.51429	10.2857	10.8571	3.4
28.08	1.91429	9.17143	9.85714	5.34286
28.1	2	6.77143	8.48571	5.85714
28.12	2	8.08571	6.2	7.25714
28.14	2.08571	10.4	5.77143	7.02857
28.16	1.48571	9.4	5.42857	7.88571
28.18	2.28571	9.14286	5.97143	9.02857
28.2	2.2	7.82857	5.77143	6.11429
28.22	2.02857	9.68571	4.57143	4.05714
28.24	4.2	10.2571	3.91429	4.14286
28.26	6.68571	10.4286	4.94286	9.02857
28.28	4.6	8.37143	7.4	9.42857
28.3	1.2	6.85714	6.8	9
28.32	0.37143	7.4	4.62857	6.6
28.34	3.31429	6.77143	6.68571	6.28571
28.36	4.34286	8.88571	8.08571	6.42857
28.38	4.71429	9.71429	6.57143	7.37143
28.4	2.05714	11.9429	3.54286	7.62857
28.42	1.85714	10.8	5.37143	6.97143
28.44	1.14286	8.68571	6.88571	7.25714
28.46	1.6	7.51429	8.6	7.68571
28.48	3.42857	8.31429	7.31429	7.62857
28.5	4.45714	8.17143	5.17143	7.45714
28.52	4.45714	5.31429	4.94286	5.62857
28.54	4.48571	4.97143	7.31429	4.51429
28.56	6.08571	3.91429	8.65714	6.88571
28.58	5.65714	6.08571	7.17143	8.48571
28.6	4.25714	12.2571	6.6	7.4
28.62	2.57143	14.3714	7.74286	4.22857
28.64	5.14286	10.8	6.97143	5.77143
28.66	4.97143	6.85714	5.37143	5.45714
28.68	5.11429	8.25714	5.65714	5.71429
28.7	3.25714	9.02857	6.97143	5.8
28.72	4.11429	8.77143	10.7429	8.11429
28.74	3.17143	10	12.5714	7.45714
28.76	2.97143	9.34286	11.7143	6.02857
28.78	3.54286	7.77143	8.08571	5.08571
28.8	3.28571	5.02857	7.57143	6.65714
28.82	4.88571	4.28571	7.42857	8.85714
28.84	3.42857	5.97143	6.4	6.6
28.86	5.42857	7.37143	5.17143	3.65714
28.88	5.65714	9.42857	6.02857	1.62857
28.9	7.22857	12.8857	7.71429	3.77143
28.92	5.97143	12.8	6.57143	3.71429
28.94	6.34286	11.1143	6.57143	6.31429
28.96	4.57143	7.34286	6.82857	7.42857
28.98	3.42857	8.8	6.8	7.54286
29	4.68571	9.14286	6.17143	3.88571
29.02	5.37143	9.48571	7.88571	3.37143
29.04	3.85714	9.45714	8.77143	4.05714
29.06	2.6	9.54286	10.1714	6.51429
29.08	2.8	10.3714	12.8286	7.82857
29.1	2.85714	6.08571	11.9714	7.65714
29.12	2.82857	6.8	9.28571	4.57143
29.14	4	9.31429	7.82857	3.71429
29.16	3.4	11.8571	7.05714	5.97143
29.18	3.11429	8.34286	5.77143	7.31429
29.2	2.8	4.8	8.37143	5.94286
29.22	4.71429	5.48571	9.91429	6.34286
29.24	3.25714	9.54286	7.37143	6.37143
29.26	2.91429	12.3143	7.48571	5.71429
29.28	2.28571	9.42857	8.2	5.22857
29.3	3.42857	7.85714	8.37143	5.65714
29.32	1.91429	9.57143	5.08571	6.2
29.34	0.65714	9.97143	4.94286	6.71429
29.36	2.88571	10.1429	7.14286	6.08571
29.38	3.82857	8.08571	8.97143	6.88571
29.4	5.08571	7.57143	7.48571	6.74286
29.42	3.6	8.57143	5.17143	7.42857
29.44	4.54286	10.2857	6.97143	5.17143
29.46	4.65714	10.4857	7.51429	3.94286
29.48	5.57143	8.34286	6.91429	4.97143
29.5	4.08571	8.31429	7.25714	7.82857
29.52	2.17143	7.97143	6.31429	8.62857
29.54	1.91429	8.65714	4.34286	9.2
29.56	5.2	8.11429	3.25714	8.57143
29.58	6.77143	5.94286	5.08571	6.51429
29.6	5.28571	7	7.74286	2.34286
29.62	1.82857	9.02857	8.65714	2.97143
29.64	0.57143	8.88571	8.85714	4.65714
29.66	2.88571	8.68571	7.8	6.37143
29.68	3.91429	9.05714	7.28571	7.4
29.7	4.57143	10.0571	5.37143	8.71429
29.72	4.05714	10.6857	7.82857	8.14286
29.74	4.31429	13.4571	9	4.62857
29.76	3.02857	10.1429	8.02857	1.02857
29.78	4.51429	7.34286	4.34286	4.94286
29.8	4.51429	6.65714	5.51429	6.94286
29.82	4	7.45714	6.71429	8.85714
29.84	3.11429	9.28571	4.82857	5.6
29.86	3.08571	12.6857	5.22857	5.28571
29.88	2.11429	11.2571	9.54286	3.57143
29.9	2.97143	8.71429	10.7143	4.34286
29.92	4.42857	9.8	8.48571	4.74286
29.94	4.91429	10.4	5.77143	2.88571
29.96	6.08571	11.4	5.54286	3.82857
29.98	7.25714	10.7429	5.91429	6.77143
30	5.8	9.31429	6.97143	7.65714
30.02	3.11429	5.71429	5.17143	6.05714
30.04	2.25714	7.88571	5.88571	4.77143
30.06	2.45714	8.34286	7.51429	4.2
30.08	4.91429	9.57143	6.94286	4.85714
30.1	3.88571	7.6	4.08571	5.25714
30.12	3.77143	8.14286	5.68571	6.42857
30.14	1.17143	7.54286	7.62857	6.25714
30.16	5.25714	8.85714	9.54286	7.71429
30.18	5.05714	8.31429	7.77143	3.77143
30.2	5.08571	8.85714	7.82857	4.42857
30.22	2.11429	7.97143	6.51429	6
30.24	3.62857	6.6	5.94286	10.1429
30.26	3.28571	5	6.37143	9.02857
30.28	4.8	4.4	7.42857	6.51429
30.3	4.2	6.71429	6.62857	5.97143
30.32	3.94286	9.11429	5	7
30.34	4.85714	9.42857	5.05714	8.48571
30.36	6.2	7.25714	4.94286	7.8
30.38	4.85714	9.02857	5.74286	5.71429
30.4	2.08571	9.77143	8.25714	6.02857
30.42	2.08571	8.8	7.71429	6.37143
30.44	2.48571	5.97143	6.45714	6.57143
30.46	3.94286	5.68571	6.65714	5
30.48	5.14286	5.31429	8.4	7.05714
30.5	5.08571	7.85714	10.2	7.77143
30.52	3.08571	13.7714	10.4571	5.88571
30.54	2.51429	15.9143	9.85714	5.62857
30.56	1.88571	13.6571	10.0286	5.54286
30.58	2.54286	10.2286	7.74286	7.02857
30.6	2.37143	9.65714	5.85714	7.48571
30.62	3.11429	8.68571	4.25714	8
30.64	4.08571	7.62857	8.22857	7.25714
30.66	4.97143	13.2857	8.6	4.88571
30.68	3.42857	12.5429	10.5714	5.57143
30.7	2.85714	10.2571	7.82857	5.91429
30.72	3.97143	8.62857	7.34286	6.62857
30.74	4.08571	11.8571	5.08571	9.88571
30.76	3.94286	9.97143	7.57143	11.2857
30.78	3.54286	8.65714	9.62857	9.02857
30.8	3.2	11.0857	12.2571	3.77143
30.82	2.4	11.4	8.54286	4.71429
30.84	3.6	8.05714	7.17143	4.62857
30.86	2.8	9.94286	7.08571	5.85714
30.88	2.37143	13.8	8.54286	5.14286
30.9	2.48571	15.7143	7.57143	6.28571
30.92	2.14286	11.8286	7.22857	6.28571
30.94	1.54286	9.48571	10	8.31429
30.96	2.05714	9.71429	8.85714	7.34286
30.98	2.65714	9.68571	7.28571	5.54286
31	3.62857	9.2	7.4	2.48571
31.02	3.77143	10.0286	11.1143	5.45714
31.04	3.62857	11.7714	10.6286	7.77143
31.06	2.4	11.2	8.57143	7.85714
31.08	2.74286	10.6	5.88571	8.28571
31.1	4.02857	11.9714	3.97143	10.2
31.12	6.22857	10.5714	5.05714	9.42857
31.14	6.57143	10.6571	7.65714	6.68571
31.16	4.94286	8.62857	8.68571	4.8
31.18	2.8	8.37143	9.74286	6.31429
31.2	4.22857	6.91429	8.97143	5.74286
31.22	3.91429	12.0857	9.48571	5.65714
31.24	4.65714	10.7143	9	5.14286
31.26	5.14286	9.68571	9.48571	6.22857
31.28	5.88571	9.22857	7.28571	6.37143
31.3	4.8	10.3714	6.6	6.8
31.32	3.37143	6.85714	7.02857	9.45714
31.34	4.8	6.8	8.02857	8.68571
31.36	3.85714	9	8.2	8.31429
31.38	3.8	12.1714	9.94286	7.45714
31.4	3.31429	8.62857	11.2571	10.2
31.42	3.48571	8.88571	11.5714	12.6571
31.44	3.11429	10.0857	11.9714	12.5429
31.46	2.8	14.6	14.9143	9.42857
31.48	4.45714	15.3429	16.7714	16.0286
31.5	4.28571	16.3143	16.0286	27.4571
31.52	4.28571	17.7714	16.5714	31.6857
31.54	3.31429	19.4	18.8857	23.3143
31.56	5.02857	22.6	21.0571	22.8
31.58	4.02857	25.9143	20.6286	20.2
31.6	3.05714	27.1429	19.8	21.1429
31.62	1.62857	25	19.8571	16.8286
31.64	3.02857	27.0857	17.3143	15.1429
31.66	3.05714	27.5429	12.8286	11.7143
31.68	3.68571	20.6857	7.08571	13.7714
31.7	3.91429	15.6286	6.88571	12.7429
31.72	2.97143	13.3143	8	11.9143
31.74	2.8	14	9.65714	11.4857
31.76	3.71429	9.11429	7.6	9.8
31.78	5.42857	10.9429	7.8	6.08571
31.8	4.48571	10.5143	9	4.88571
31.82	5.11429	12.8571	10.2857	5.45714
31.84	5.8	13.6	10.0571	9
31.86	6.77143	13.2857	8.28571	11.2
31.88	6.65714	11.4571	8.02857	8.85714
31.9	7.17143	8.88571	8.42857	8.71429
31.92	6.57143	12.7429	8.02857	10.3429
31.94	6	14.0571	7.48571	10.2857
31.96	10.6571	11.8	5.68571	10.1143
31.98	11	9.11429	7.31429	8.82857
32	13.0286	11.8	6.68571	7.42857
32.02	12.8571	12.2286	7.97143	5.85714
32.04	16.8286	12.7429	8.05714	8.71429
32.06	12.2571	11.3143	7.14286	6.34286
32.08	13.2	9.4	6.22857	4.74286
32.1	11.2	8	5.25714	3.28571
32.12	10.3429	11.4	8.17143	6.11429
32.14	8.48571	12.7429	9.25714	8.65714
32.16	7.85714	12.6	10.2	10.5714
32.18	7.6	12.9143	7.91429	8.74286
32.2	6.74286	12.3143	6.57143	7.45714
32.22	6.45714	11.1143	5.34286	5.77143
32.24	4	8.62857	6.17143	6.74286
32.26	4.82857	7.11429	10.8571	6.51429
32.28	6.42857	6.65714	12.6857	7.54286
32.3	5.54286	9.6	10.8	6.14286
32.32	5.05714	10.8	5.54286	6.77143
32.34	4.28571	9.42857	5.48571	6.05714
32.36	5.2	7.6	5.08571	5.68571
32.38	3.97143	7.14286	6.05714	6
32.4	3.85714	7.68571	6.74286	8.25714
32.42	3.65714	9.17143	7.8	7.11429
32.44	3.74286	9.8	5.85714	7
32.46	3.6	9.11429	4.17143	7.68571
32.48	3.31429	9	4.4	10.2857
32.5	3.6	8.97143	5.94286	8.71429
32.52	3.82857	7.51429	7.05714	8.8
32.54	3.57143	10.0571	7.08571	6.85714
32.56	2.42857	10.8	6.34286	5.28571
32.58	2	9.34286	8.77143	5.6
32.6	2.31429	6.8	10.1143	8.97143
32.62	6.48571	9.77143	9.28571	10
32.64	8.22857	9.2	7.82857	8.08571
32.66	7.65714	8.8	9.25714	7.77143
32.68	3.45714	11.6857	9.14286	8.14286
32.7	5.31429	12.4857	7.42857	7.17143
32.72	4.82857	10.0857	7.02857	3.57143
32.74	4.57143	10.1714	5.17143	2.11429
32.76	2.62857	12.5143	6.37143	3.48571
32.78	3.51429	12.4	5.28571	5.82857
32.8	4.08571	10.8	6.68571	6.08571
32.82	5.91429	9.57143	4.42857	4.4
32.84	7	8.88571	7.14286	4.54286
32.86	5.05714	9.2	8.88571	5.28571
32.88	3.88571	8.25714	9.65714	7.54286
32.9	3.02857	5.34286	5.82857	7.45714
32.92	5.22857	6.77143	4.8	8.28571
32.94	4.42857	9.88571	6.2	8.48571
32.96	4.05714	11.2571	7.25714	8.82857
32.98	1.28571	10.3429	8.8	6.57143
33	3.4	7.97143	8.65714	6.97143
33.02	4.85714	6.62857	7.65714	7.85714
33.04	3.91429	5.45714	7.91429	6.17143
33.06	1.71429	5.77143	10.7143	3.02857
33.08	3.14286	7.68571	9	5.6
33.1	3.97143	10.7143	7.11429	7.42857
33.12	3.8	11.3429	10.1714	7.4
33.14	5.22857	10.0857	13.8857	6.54286
33.16	6.22857	12.3714	13	11.2286
33.18	5.02857	11.7429	9.6	11.2286
33.2	5	8.88571	8.08571	10.4286
33.22	4.97143	13	7.31429	8.45714
33.24	4.02857	20.5429	6.68571	8.91429
33.26	3.74286	17.4	6.48571	7.42857
33.28	4.91429	12.4857	8.85714	8.34286
33.3	4.65714	10.8286	11.1429	9.45714
33.32	4.94286	13.8	11.6571	14.5143
33.34	4.62857	13.2571	12.8	16.2857
33.36	5.71429	15.8571	14.2	16.6
33.38	5.45714	15.0857	12.6571	11.8571
33.4	4.17143	13.5429	11.6571	9.42857
33.42	3.37143	16.4286	11.4	10.4857
33.44	4.8	20.7429	15.0286	11.8857
33.46	4.57143	24.2	14.6286	11.9143
33.48	3.45714	22.7429	18.6286	10.1429
33.5	3.45714	23.7714	17.8857	12
33.52	7.48571	24.3143	16.8857	12.0857
33.54	7.05714	20.9714	13.3429	9.97143
33.56	6.68571	17.2286	12.8857	11.2571
33.58	5.2	15.4571	13.2857	8.42857
33.6	6.08571	15.1714	13.1429	7.57143
33.62	4.08571	14.9429	11.8286	7.34286
33.64	5.11429	15.8857	7.65714	10.4857
33.66	6.11429	16.8571	8.57143	11.0571
33.68	6.54286	14.7143	10.8286	12.1143
33.7	4.62857	13.5429	11.8857	13.1143
33.72	5.45714	13.1429	6.85714	9.2
33.74	7.65714	14.2571	7.94286	9.51429
33.76	8.97143	13.5714	8.62857	8.8
33.78	6.34286	14.3714	11.1714	10.8571
33.8	5.28571	12.6	10.5429	8.57143
33.82	6.28571	9.62857	10.5714	10.1714
33.84	8.11429	8.42857	9.54286	7.74286
33.86	10.5143	10.6286	9.88571	9.25714
33.88	10.4286	13.9714	10.0857	9.68571
33.9	9.08571	13.0857	8.25714	12.0286
33.92	6.68571	11.2286	6.14286	11.4
33.94	7.54286	9.91429	8.48571	13.3714
33.96	7.57143	10.9714	11.4286	12.3429
33.98	6.28571	8.91429	10.7429	11.8286
34	7.94286	8.88571	10.5143	11.2857
34.02	9.62857	11.0286	10.2857	13.2571
34.04	13.5143	12.7714	11.0286	15.9429
34.06	12.7714	11.0571	6.22857	20.3714
34.08	10.8286	15.1714	8.02857	27.7143
34.1	8.31429	17.2	10.3429	35.3429
34.12	7.08571	18.6	14.6857	53.8857
34.14	9.17143	17.9429	15	75.6
34.16	7.74286	27	16.2571	105.6
34.18	6.97143	33.7143	15.8	123.8
34.2	5.91429	44	16.8857	132.286
34.22	8.82857	41.2571	21.2571	122.429
34.24	9.57143	38.3143	20.2286	106.314
34.26	6.4	31.7143	13.6857	96.2857
34.28	5.14286	28.4857	7.71429	82.5143
34.3	6.54286	24.0286	8.51429	71.5714
34.32	6.14286	22.0571	8.57143	48.5429
34.34	3.88571	17.2571	7.57143	36.0571
34.36	4.4	12.5143	7.28571	21.8857
34.38	4.45714	10.8857	7.8	20.4
34.4	4.82857	8.28571	8.34286	13.8286
34.42	5.77143	7.22857	8.85714	11.3429
34.44	6.6	11.6	7.94286	11.8857
34.46	3.65714	13.3429	7.48571	13.6286
34.48	4.28571	8.65714	5.34286	11.6286
34.5	7.31429	6.28571	8.94286	8.97143
34.52	7.71429	7.4	7.6	9.2
34.54	5.45714	9.4	7.88571	6.85714
34.56	6.34286	11.4571	6.25714	6.48571
34.58	10.5714	12.6286	9.71429	8.14286
34.6	7.48571	10.7429	5.65714	10.2286
34.62	10.7143	7.28571	6.22857	6.4
34.64	19.0857	5.97143	7.54286	6.51429
34.66	26.3714	8.28571	11.3143	7.54286
34.68	18.6286	9.62857	10.2286	9.42857
34.7	14.2571	9.34286	10.1714	6.34286
34.72	12.3429	7.6	5.54286	7.57143
34.74	11.2571	5.88571	4.25714	6.68571
34.76	11.6571	4.6	5.34286	8.22857
34.78	12.0571	7.97143	6.6	4.91429
34.8	9.97143	9.45714	3.91429	4.94286
34.82	8.2	11.2286	5.37143	3.05714
34.84	9.85714	7.77143	7.02857	5.08571
34.86	9.02857	9.54286	7.2	7.05714
34.88	4.05714	11.7143	3.97143	10.2286
34.9	2.37143	12.0857	3.62857	8.08571
34.92	5.6	7.77143	2.85714	6.28571
34.94	6.74286	5.11429	5.82857	5.28571
34.96	5	7.77143	7.51429	5.37143
34.98	4.57143	8.57143	6.57143	5.31429
35	6.37143	8.74286	8.71429	7.51429
35.02	7.48571	9.11429	9.05714	8.57143
35.04	6.77143	8.62857	8.05714	7.48571
35.06	4.08571	5.91429	3.77143	6.37143
35.08	2.48571	5.22857	9.65714	5.37143
35.1	2.74286	6.25714	9.88571	6.88571
35.12	4.74286	7.28571	6.05714	7.11429
35.14	4.02857	9.02857	3.45714	8.71429
35.16	5.2	12.3714	7.37143	7.02857
35.18	4.14286	10.5714	8.48571	7.14286
35.2	4.94286	7.05714	5.94286	6.37143
35.22	5.14286	4.85714	6.34286	6.68571
35.24	5.42857	5.97143	9.82857	5.82857
35.26	5.08571	6.88571	9.11429	7.42857
35.28	3.97143	7.48571	8.17143	10.0857
35.3	5.57143	7.28571	7.68571	9.28571
35.32	5.65714	10	7.17143	7.14286
35.34	5.14286	10.9429	5.28571	5.8
35.36	3.82857	10.4857	5.71429	7.94286
35.38	5.48571	10.9714	8.28571	7.71429
35.4	4.82857	12.8286	8.37143	6.51429
35.42	3.6	10.4857	8.45714	7.02857
35.44	3.74286	9.8	6.62857	10.2286
35.46	5.42857	10.5429	8.14286	9.88571
35.48	4.45714	9.57143	6.74286	6.02857
35.5	4.14286	7.8	7.68571	6.54286
35.52	4.62857	7.28571	7.17143	7.65714
35.54	6.42857	8.11429	8.54286	7.65714
35.56	5.57143	6.8	5.45714	7.22857
35.58	5.77143	9.22857	6.48571	10.0857
35.6	6.4	10.2571	8.11429	9.14286
35.62	7.08571	10.8	7.22857	6.85714
35.64	7.34286	8.71429	5.48571	5.82857
35.66	7.91429	13	7.54286	8.85714
35.68	6.05714	13.5429	11.2571	10.1143
35.7	2.77143	9.97143	10.2286	9.02857
35.72	3.28571	8.14286	8.85714	8.6
35.74	4.17143	12.0857	10.9429	11.4
35.76	4.57143	13.5143	12.2571	12.8286
35.78	3.62857	13.9714	13	10.4857
35.8	4.25714	14.8286	11.6	9.2
35.82	2.82857	17.0857	13.0571	11.7429
35.84	4.37143	18.3714	10	16.8286
35.86	4.6	20.2571	12.2857	18.9714
35.88	3.97143	15.0286	15.9143	21.5429
35.9	1.62857	15.2857	19.4286	27.3143
35.92	3.88571	23.2857	17.2571	38.4571
35.94	4.85714	28.6571	17.7714	42
35.96	4.94286	28.9429	18.1143	57
35.98	4.94286	37.0286	20.4857	69.4
36	4.42857	46.6286	23.5429	79.5143
36.02	5.6	44.6857	25.3143	79.5143
36.04	4.22857	45.3143	25.2286	79.9429
36.06	5	49.4	23.1714	75.8286
36.08	3.28571	50.8571	20.8857	67.4571
36.1	3	41.6571	19.3429	65.0286
36.12	3.88571	42.7429	19.4571	57
36.14	5.85714	44.1143	16.5143	44.8286
36.16	5.25714	39.8286	13.4286	28.4571
36.18	3.02857	28.9143	15.9429	19.2571
36.2	4.91429	23.5429	17.9429	16.0571
36.22	6.8	20.9143	15.7714	15.0286
36.24	7.37143	13.6286	11.4286	12.1143
36.26	7.05714	14.0571	9.57143	11.3143
36.28	7.25714	14.3143	9.08571	11.9714
36.3	7.08571	14.9714	11.2857	11.9714
36.32	9.85714	9.74286	11	9.54286
36.34	10.7714	11.7429	10.0857	8.14286
36.36	11.0571	13.9714	8.11429	9.34286
36.38	13	14.2857	8.68571	11.9429
36.4	14.9429	11.4857	8.25714	11.2571
36.42	14.2857	9.71429	8.48571	8.82857
36.44	19.6571	10.4286	6.74286	5.02857
36.46	24.0857	8.14286	4.6	5.8
36.48	27.8286	6.94286	5.25714	5.45714
36.5	29.7714	10.3714	7.57143	5.77143
36.52	28.8571	10.8	7.05714	4.57143
36.54	17.2	9.11429	7.14286	5.85714
36.56	12.0857	6.94286	8.71429	6.97143
36.58	14.4857	10.0286	7.71429	7.77143
36.6	15.3429	9.37143	6.25714	6.05714
36.62	16	12.1714	3.88571	4.85714
36.64	17.3143	12.0571	6.28571	4.82857
36.66	12.8286	10.6571	8.34286	7
36.68	11.4	5.62857	11.3429	9.51429
36.7	12.1429	4.77143	9.17143	7.85714
36.72	11.9429	7.02857	8.68571	5.14286
36.74	9	8.08571	7.62857	6.42857
36.76	9.94286	7.4	5.85714	10.2
36.78	8.97143	7.22857	5.42857	9.6
36.8	6.54286	13.2	6.97143	6.17143
36.82	7.71429	15.8571	9.37143	5.08571
36.84	6.68571	13.8571	9.28571	6.08571
36.86	7.57143	9.08571	7.85714	7.82857
36.88	7.11429	8.68571	6.51429	8.82857
36.9	6	10.3143	7.22857	9.6
36.92	4.71429	10.7429	7.08571	8.45714
36.94	5.11429	9.68571	6.34286	9.4
36.96	6.28571	8.22857	6.91429	11.8857
36.98	5.14286	8.11429	7.31429	11.4571
37	3.91429	6.45714	10.2286	6.54286
37.02	4.71429	4.94286	10.9143	5.77143
37.04	5.6	5.42857	7.51429	10.1429
37.06	5.37143	9.48571	7.77143	11.1429
37.08	3.65714	12.4857	11.3714	7.94286
37.1	5.6	16.0571	11.2857	4.22857
37.12	7.22857	15.4	9.4	5.88571
37.14	7.08571	12.4857	9.22857	9.2
37.16	5.25714	12.2	8.14286	11.5143
37.18	3.57143	12.5429	9.37143	9.22857
37.2	4.28571	15	12.6571	9.88571
37.22	3.42857	14.4286	12.8	12.0286
37.24	5.68571	16.0857	14.2	17.4
37.26	6.48571	15.4857	18.4286	17.4857
37.28	8.22857	21.2571	21.9714	16.7429
37.3	5.11429	24.7143	24.2286	16.4857
37.32	6.65714	27.6286	27.1429	20.4857
37.34	7.85714	28.6	32.9143	23.6
37.36	6.91429	36.4571	37.5429	23.0857
37.38	2.77143	42.3429	45.8	34.9143
37.4	4.28571	50.5429	52.1429	38
37.42	6.25714	55.2286	62.4857	48.0857
37.44	5.28571	73.3429	69.3714	60.8286
37.46	5.71429	84.5714	81.6857	76.3143
37.48	5.71429	100.629	80	75.0857
37.5	8.74286	104.8	79.8	68.2571
37.52	8.25714	112.457	81.8286	70.6857
37.54	11.8	112.514	93.6857	68.6571
37.56	9.22857	107.771	84.1429	68.9429
37.58	8.88571	109.886	70.9429	65.7429
37.6	9.2	107	59.0857	60.8286
37.62	9.48571	91.2	58.6286	51.3429
37.64	8.08571	68.8571	52.2571	42.2
37.66	6.2	61.1143	46	40.9714
37.68	13.1714	51.9714	36.4857	38.7714
37.7	15.0286	42.8571	35.3143	37.4857
37.72	12.3143	43.1429	32.4286	27.5429
37.74	13.3429	38.2857	30.0857	17.9429
37.76	15.8857	37.4	24.9143	15.8571
37.78	20.3714	34.2857	22.3714	20.0857
37.8	20.4857	27.0857	18.5429	15.4857
37.82	31.5714	12.7714	15.5714	9.42857
37.84	45.2857	18.8857	14.7429	7.82857
37.86	58.3143	24.7429	12.7429	12.1714
37.88	68.5714	24.5714	14.0571	10.9714
37.9	82.6857	15.3143	13.4857	10.5143
37.92	95.8571	14.4	11.4	7.77143
37.94	103.2	13.4	10.7714	9.8
37.96	105.286	13	11.1714	9.28571
37.98	109.314	10.1143	7.37143	9.02857
38	101.886	9.77143	4.94286	8.25714
38.02	99.8286	8.82857	10.0857	5.6
38.04	90.6	12.2857	12.8571	6.45714
38.06	84.4	13.4286	10.6286	7.97143
38.08	74.5714	11.2	6.31429	9.54286
38.1	63.3714	10.6286	6.11429	7.34286
38.12	49.2286	12.7714	5.02857	7.22857
38.14	43.0857	11	6.4	6.51429
38.16	39.2	8.05714	8.88571	4.05714
38.18	28.6	6.51429	9.88571	5.14286
38.2	19.5714	7.48571	7.54286	6.94286
38.22	21.7714	5.51429	6.91429	7.34286
38.24	22.9429	4.8	6.54286	6.2
38.26	21.3714	2.97143	5.8	5.11429
38.28	17.5714	5.45714	6.22857	4.54286
38.3	15.3429	5	7.74286	4.22857
38.32	10.7143	8.11429	7.42857	8.8
38.34	8.57143	12.7714	6.91429	7.88571
38.36	5.91429	14.8857	4.54286	6.54286
38.38	4.8	9.2	7.2	3.91429
38.4	7.97143	5.6	9.11429	5.28571
38.42	9.51429	5.97143	7.71429	7.02857
38.44	9.91429	8.02857	4.45714	8.51429
38.46	6.02857	9.4	8.22857	6.11429
38.48	9.88571	8.05714	9.37143	3.85714
38.5	8.02857	5.54286	7.22857	6.57143
38.52	9.45714	5.74286	4.54286	8.05714
38.54	4.97143	7.05714	3.08571	6.77143
38.56	4	7.02857	3.88571	6.34286
38.58	2.97143	6.14286	5.51429	7.48571
38.6	6.34286	6.94286	4.77143	6.31429
38.62	5.54286	6.97143	3.11429	6.14286
38.64	5.4	7.85714	3.2	5.34286
38.66	4.68571	8.31429	4.8	4.54286
38.68	5.8	11.4571	6.22857	4.51429
38.7	4.8	11.5143	5.62857	6.37143
38.72	4	9.54286	4.65714	7.71429
38.74	4.8	9.2	4.68571	6.37143
38.76	4.82857	8.74286	8.31429	4.77143
38.78	6.51429	6.82857	6.91429	3.42857
38.8	6	5.05714	5.4	4.57143
38.82	8.48571	6.82857	5	4.22857
38.84	6.51429	7.6	6.2	5.05714
38.86	6.14286	6.28571	5.8	5.85714
38.88	4.8	8.34286	5.22857	5.94286
38.9	5	8.97143	5.82857	4.17143
38.92	6.8	11.8571	5.17143	3.22857
38.94	6.65714	8.97143	7.11429	3.02857
38.96	6.17143	10.2	7.77143	3.4
38.98	4.11429	8.31429	6.88571	3.82857
39	4.34286	9.57143	3.71429	3.25714
39.02	5.11429	9.22857	2.77143	4.85714
39.04	7.62857	8.88571	3.51429	5.02857
39.06	10.4571	6.11429	4.11429	3.28571
39.08	6.91429	6.6	5.48571	2.34286
39.1	5.02857	10.1429	6.11429	4.22857
39.12	4.34286	10.5714	6.17143	5
39.14	7.11429	7.6	5.11429	6.11429
39.16	6.48571	4.31429	6.22857	6.11429
39.18	5.91429	6.22857	6.74286	5.45714
39.2	5.85714	8.34286	5.34286	4.48571
39.22	6.22857	7.85714	5.51429	6.77143
39.24	4.22857	4.34286	6.05714	5.77143
39.26	2.88571	3.91429	5.25714	6.42857
39.28	5.74286	5.08571	4.6	5.05714
39.3	6.34286	5.31429	5.65714	8.28571
39.32	6.02857	6.28571	5.48571	8.31429
39.34	4.4	6.11429	3.17143	8.71429
39.36	5.31429	8.65714	3.11429	5.82857
39.38	4.22857	9.34286	5.05714	5.74286
39.4	4.48571	9.2	3.88571	7.02857
39.42	3.77143	7.25714	2.4	5.34286
39.44	5.51429	7.22857	3.28571	5.51429
39.46	6.02857	8.02857	6.94286	6.85714
39.48	4.88571	7.71429	8.48571	9.08571
39.5	2.88571	8.62857	8.65714	7.51429
39.52	3.77143	6.77143	8.2	7
39.54	4.91429	6.31429	6.28571	6.22857
39.56	4.97143	5.62857	4.37143	6.37143
39.58	4.28571	6.08571	2.4	6.97143
39.6	4.74286	5.94286	3.34286	7.17143
39.62	4.88571	5.11429	4.82857	4.65714
39.64	4.62857	6.82857	7.6	4.28571
39.66	5.14286	7.51429	6.94286	4.62857
39.68	5.91429	5.82857	6.82857	3.82857
39.7	3.65714	4.48571	7.45714	5.65714
39.72	3.37143	9.05714	7.05714	7.14286
39.74	4.8	10.6857	5.4	8
39.76	6.85714	7.65714	4.77143	4.77143
39.78	3.94286	6.82857	6.71429	6.57143
39.8	3.17143	6.94286	6.71429	6.25714
39.82	3.85714	4.97143	7.85714	6.54286
39.84	5.34286	5.25714	7.91429	7.42857
39.86	3.08571	5.6	5.54286	11.4857
39.88	2.17143	4.57143	3.4	10.8
39.9	3.25714	3.54286	2.02857	6.2
39.92	3.97143	5.94286	3.11429	2.65714
39.94	5.71429	5.88571	3.65714	5.71429
39.96	6.28571	6.11429	6.51429	6.57143
39.98	5.51429	5.05714	6.45714	5.91429
40	3.6	4.42857	5.62857	3.8
40.02	3.22857	4.34286	5.4	3.74286
40.04	3.51429	5.65714	7	2.85714
40.06	4.08571	5.48571	6.82857	3.57143
40.08	4.14286	5.02857	6.42857	4.91429
40.1	4.02857	5.31429	5.31429	4.74286
40.12	4.65714	5.91429	4.6	5.85714
40.14	5.65714	7.2	4.91429	8.91429
40.16	5.34286	6.85714	7.6	9.62857
40.18	5.25714	5.88571	6.94286	7.11429
40.2	3.45714	4.14286	5.05714	5.34286
40.22	3.82857	3.4	4.57143	4.54286
40.24	4.6	5.74286	6.4	4.97143
40.26	4	7.31429	6.51429	5.28571
40.28	3.14286	6.8	6	7.28571
40.3	5.28571	5.85714	4.05714	6.45714
40.32	5.74286	8.88571	2.37143	8.22857
40.34	2.51429	8.57143	2.31429	8.85714
40.36	3.28571	4.17143	4.08571	9.28571
40.38	4.34286	3.71429	5	5.37143
40.4	5.74286	6.11429	5.82857	6.25714
40.42	4.94286	7.34286	7.42857	6.57143
40.44	4.77143	6.51429	10.7714	5.28571
40.46	3.17143	8	8.74286	1
40.48	3.91429	9.82857	4.08571	3.37143
40.5	4.82857	7.71429	2.74286	5.17143
40.52	5.34286	6.65714	7.48571	6.57143
40.54	3.71429	6.94286	8.05714	6.88571
40.56	4.74286	6.91429	6.54286	7.22857
40.58	4.74286	6.97143	4.8	7.22857
40.6	5.31429	9.62857	4.77143	6.6
40.62	4.05714	8.62857	5.08571	4.77143
40.64	5.34286	5.74286	5.05714	3.11429
40.66	4.65714	5.45714	3.68571	4.54286
40.68	2.82857	7.08571	3.42857	7.62857
40.7	1.77143	5.91429	3.8	6.25714
40.72	2.57143	6.68571	4.11429	6.25714
40.74	3.91429	10.1714	4.57143	5.94286
40.76	3.91429	11.0286	5.65714	5.91429
40.78	4.94286	10.9143	7.02857	4.37143
40.8	3.85714	7.65714	7.8	5.05714
40.82	3.74286	6.91429	7.6	6.25714
40.84	2.68571	7.22857	5.82857	3.71429
40.86	3.2	8.2	5.08571	5.42857
40.88	3.08571	9.6	5.42857	6.97143
40.9	4.4	9.31429	4.88571	8.91429
40.92	4.25714	7.02857	4.11429	6.11429
40.94	2.91429	5.14286	2.8	4.6
40.96	2.17143	6.82857	6.65714	4.11429
40.98	1.57143	10.9143	8.4	5.11429
41	3.11429	13.8857	8.14286	7.14286
41.02	4.88571	13.2857	5.91429	5.25714
41.04	5.17143	6.54286	5.88571	4.57143
41.06	3.08571	2.6	7.14286	3.37143
41.08	2.25714	3.71429	6.25714	6.54286
41.1	3	7.2	4.88571	7.2
41.12	3.4	12	2.14286	7.11429
41.14	3.6	14.6286	4.2	5.57143
41.16	5.6	11.0857	5.37143	6.85714
41.18	6.11429	7.54286	6.02857	6.54286
41.2	4.62857	8.14286	6.08571	4.6
41.22	2.05714	10.1714	5.97143	4.02857
41.24	3.11429	8.14286	5.2	5.71429
41.26	4.14286	4.85714	3.8	6.08571
41.28	3.57143	2.82857	6.05714	6.02857
41.3	1.85714	4.25714	6	6.62857
41.32	3.6	6.91429	6.91429	8.45714
41.34	4.94286	8.4	6.28571	8.62857
41.36	5.05714	8.68571	6	8.85714
41.38	3.62857	8.82857	3.51429	7.74286
41.4	3.68571	8.48571	4.85714	6.14286
41.42	2.74286	8.02857	5.68571	8
41.44	3.51429	6.11429	6.48571	7.8
41.46	2.45714	8.42857	6.8	5.22857
41.48	3.65714	8.97143	5.8	3.11429
41.5	4.51429	9.82857	4.74286	4.25714
41.52	4.94286	7.71429	6.02857	5.74286
41.54	3.17143	8.51429	8.68571	4.68571
41.56	3.82857	7.57143	7.4	5.37143
41.58	5.08571	7.34286	6.6	6
41.6	6.08571	8.17143	7.08571	9.08571
41.62	5.05714	9.91429	8.65714	6.85714
41.64	4.45714	9.22857	9.08571	4.25714
41.66	5.57143	6.34286	7.82857	2.42857
41.68	5.97143	6.54286	5.91429	4.88571
41.7	3.94286	7.25714	6.37143	5.8
41.72	3.08571	8.65714	5.34286	7.6
41.74	4.57143	8.2	4.22857	6.48571
41.76	6.34286	8.77143	5.25714	3.22857
41.78	8.34286	6.31429	6.42857	4.25714
41.8	7.37143	6.28571	5.74286	6.22857
41.82	4.28571	6.62857	4.2	6.88571
41.84	3.6	8.54286	6.28571	3.05714
41.86	5.71429	6.6	7.22857	5.22857
41.88	6.94286	5.65714	7.57143	5.31429
41.9	4.8	3.68571	8.88571	7.2
41.92	3.28571	6.4	9.51429	4.88571
41.94	2.22857	8.28571	10.3143	5
41.96	3.42857	8.74286	6.25714	3.97143
[truncated: 1,402 more rows]

## Sheet: Supplementary Fig.2b
2ϑ degree	2ϑ degree	0.1 Na	0.075 Na	0.05 Na
2	2	6	4	6
2.02	2.02	5	4	9
2.04	2.04	3	5	5
2.06	2.06	4	3	9
2.08	2.08	6	7	6
2.1	2.1	7	5	5
2.12	2.12	2	7	5
2.14	2.14	5	10	5
2.16	2.16	6	8	6
2.18	2.18	7	3	2
2.2	2.2	7	4	12
2.22	2.22	2	2	8
2.24	2.24	0	8	5
2.26	2.26	5	6	5
2.28	2.28	4	9	9
2.3	2.3	3	8	7
2.32	2.32	3	12	5
2.34	2.34	2	8	11
2.36	2.36	4	13	6
2.38	2.38	5	6	7
2.4	2.4	4	5	3
2.42	2.42	2	5	6
2.44	2.44	5	2	1
2.46	2.46	8	6	6
2.48	2.48	8	5	5
2.5	2.5	3	6	9
2.52	2.52	2	7	9
2.54	2.54	12	4	8
2.56	2.56	6	12	8
2.58	2.58	5	7	5
2.6	2.6	2	2	5
2.62	2.62	4	6	3
2.64	2.64	5	2	6
2.66	2.66	0	4	1
2.68	2.68	4	6	8
2.7	2.7	5	4	2
2.72	2.72	3	6	9
2.74	2.74	4	5	6
2.76	2.76	2	3	5
2.78	2.78	3	4	5
2.8	2.8	3	6	11
2.82	2.82	3	4	2
2.84	2.84	2	4	4
2.86	2.86	1	7	4
2.88	2.88	4	9	3
2.9	2.9	5	4	9
2.92	2.92	3	3	5
2.94	2.94	1	6	1
2.96	2.96	2	9	5
2.98	2.98	4	8	2
3	3	1	4	4
3.02	3.02	4	4	2
3.04	3.04	5	5	2
3.06	3.06	4	8	6
3.08	3.08	3	2	5
3.1	3.1	2	6	3
3.12	3.12	2	4	4
3.14	3.14	3	7	2
3.16	3.16	2	6	5
3.18	3.18	3	8	3
3.2	3.2	4	6	3
3.22	3.22	4	5	4
3.24	3.24	3	3	5
3.26	3.26	3	3	4
3.28	3.28	3	1	6
3.3	3.3	3	2	1
3.32	3.32	2	6	4
3.34	3.34	1	1	6
3.36	3.36	6	9	4
3.38	3.38	1	5	3
3.4	3.4	5	12	4
3.42	3.42	0	6	4
3.44	3.44	5	8	7
3.46	3.46	2	2	4
3.48	3.48	6	1	2
3.5	3.5	7	2	2
3.52	3.52	0	8	9
3.54	3.54	1	6	2
3.56	3.56	3	4	5
3.58	3.58	3	8	5
3.6	3.6	3	0	3
3.62	3.62	3	5	3
3.64	3.64	0	0	5
3.66	3.66	3	3	4
3.68	3.68	7	8	4
3.7	3.7	8	3	4
3.72	3.72	2	7	3
3.74	3.74	4	5	2
3.76	3.76	1	3	5
3.78	3.78	4	4	3
3.8	3.8	5	3	5
3.82	3.82	4	5	5
3.84	3.84	1	3	0
3.86	3.86	3	4	5
3.88	3.88	6	4	2
3.9	3.9	1	4	5
3.92	3.92	3	5	4
3.94	3.94	1	2	3
3.96	3.96	4	2	6
3.98	3.98	0	6	3
4	4	0	2	4
4.02	4.02	2	5	2
4.04	4.04	1	6	3
4.06	4.06	2	4	3
4.08	4.08	2	3	1
4.1	4.1	1	7	1
4.12	4.12	1	5	4
4.14	4.14	5	9	4
4.16	4.16	3	6	3
4.18	4.18	1	4	2
4.2	4.2	2	2	1
4.22	4.22	5	7	4
4.24	4.24	2	5	4
4.26	4.26	2	5	2
4.28	4.28	2	0	5
4.3	4.3	3	4	3
4.32	4.32	3	5	3
4.34	4.34	4	3	3
4.36	4.36	1	3	5
4.38	4.38	2	2	4
4.4	4.4	1	7	3
4.42	4.42	2	4	2
4.44	4.44	1	4	7
4.46	4.46	1	3	3
4.48	4.48	2	5	3
4.5	4.5	2	2	3
4.52	4.52	3	3	3
4.54	4.54	3	3	1
4.56	4.56	2	2	1
4.58	4.58	4	7	4
4.6	4.6	2	3	4
4.62	4.62	1	5	5
4.64	4.64	3	4	5
4.66	4.66	2	5	3
4.68	4.68	2	2	4
4.7	4.7	2	3	3
4.72	4.72	6	3	0
4.74	4.74	1	3	3
4.76	4.76	6	1	2
4.78	4.78	5	1	2
4.8	4.8	2	5	1
4.82	4.82	2	5	2
4.84	4.84	2	6	3
4.86	4.86	2	5	2
4.88	4.88	3	8	1
4.9	4.9	3	5	2
4.92	4.92	2	6	2
4.94	4.94	2	2	8
4.96	4.96	0	4	6
4.98	4.98	3	2	0
5	5	0	4	3
5.02	5.02	3	3	3
5.04	5.04	0	0	6
5.06	5.06	1	5	5
5.08	5.08	1	5	2
5.1	5.1	2	1	2
5.12	5.12	1	4	5
5.14	5.14	3	1	3
5.16	5.16	3	3	6
5.18	5.18	1	6	2
5.2	5.2	4	1	2
5.22	5.22	1	5	3
5.24	5.24	2	5	6
5.26	5.26	0	4	1
5.28	5.28	3	3	1
5.3	5.3	0	8	0
5.32	5.32	2	3	1
5.34	5.34	5	4	3
5.36	5.36	3	4	1
5.38	5.38	2	6	3
5.4	5.4	3	4	2
5.42	5.42	3	2	3
5.44	5.44	1	2	1
5.46	5.46	0	2	3
5.48	5.48	3	3	3
5.5	5.5	0	1	2
5.52	5.52	5	1	6
5.54	5.54	2	1	1
5.56	5.56	1	3	1
5.58	5.58	1	3	1
5.6	5.6	1	2	2
5.62	5.62	2	1	0
5.64	5.64	1	2	3
5.66	5.66	2	3	1
5.68	5.68	3	7	0
5.7	5.7	1	4	1
5.72	5.72	2	1	0
5.74	5.74	0	5	4
5.76	5.76	4	5	2
5.78	5.78	3	5	6
5.8	5.8	0	4	2
5.82	5.82	4	4	6
5.84	5.84	0	6	1
5.86	5.86	2	4	2
5.88	5.88	1	4	2
5.9	5.9	3	1	6
5.92	5.92	3	2	0
5.94	5.94	1	4	2
5.96	5.96	1	4	4
5.98	5.98	0	1	2
6	6	4	1	4
6.02	6.02	4	0	0
6.04	6.04	5	2	3
6.06	6.06	2	7	5
6.08	6.08	4	3	2
6.1	6.1	0	2	3
6.12	6.12	3	3	4
6.14	6.14	0	6	4
6.16	6.16	3	2	5
6.18	6.18	4	1	3
6.2	6.2	1	3	4
6.22	6.22	4	2	1
6.24	6.24	1	1	2
6.26	6.26	2	2	4
6.28	6.28	1	3	4
6.3	6.3	0	1	1
6.32	6.32	2	4	4
6.34	6.34	0	2	1
6.36	6.36	3	0	1
6.38	6.38	3	0	3
6.4	6.4	2	4	2
6.42	6.42	1	3	0
6.44	6.44	4	5	3
6.46	6.46	0	1	1
6.48	6.48	1	2	5
6.5	6.5	2	5	2
6.52	6.52	0	2	1
6.54	6.54	1	1	2
6.56	6.56	1	2	1
6.58	6.58	1	3	1
6.6	6.6	3	5	1
6.62	6.62	3	5	0
6.64	6.64	4	3	2
6.66	6.66	1	6	2
6.68	6.68	4	3	1
6.7	6.7	1	4	0
6.72	6.72	5	1	1
6.74	6.74	2	4	2
6.76	6.76	1	0	1
6.78	6.78	1	4	1
6.8	6.8	3	2	0
6.82	6.82	3	1	2
6.84	6.84	1	2	2
6.86	6.86	2	3	2
6.88	6.88	2	0	0
6.9	6.9	3	4	0
6.92	6.92	6	1	1
6.94	6.94	3	5	2
6.96	6.96	4	1	1
6.98	6.98	2	3	5
7	7	1	5	6
7.02	7.02	4	6	1
7.04	7.04	4	3	3
7.06	7.06	6	4	0
7.08	7.08	1	2	2
7.1	7.1	1	3	2
7.12	7.12	4	2	3
7.14	7.14	3	3	4
7.16	7.16	0	3	3
7.18	7.18	3	2	1
7.2	7.2	1	2	5
7.22	7.22	4	3	1
7.24	7.24	1	2	0
7.26	7.26	6	2	2
7.28	7.28	2	1	2
7.3	7.3	5	0	3
7.32	7.32	1	3	3
7.34	7.34	3	5	0
7.36	7.36	3	1	2
7.38	7.38	6	6	1
7.4	7.4	3	2	4
7.42	7.42	0	1	1
7.44	7.44	2	2	1
7.46	7.46	2	0	2
7.48	7.48	0	3	5
7.5	7.5	2	1	3
7.52	7.52	2	0	2
7.54	7.54	3	1	4
7.56	7.56	4	3	2
7.58	7.58	4	0	2
7.6	7.6	2	2	2
7.62	7.62	3	2	4
7.64	7.64	3	2	2
7.66	7.66	3	3	3
7.68	7.68	4	1	3
7.7	7.7	2	3	3
7.72	7.72	2	1	2
7.74	7.74	2	3	5
7.76	7.76	3	5	0
7.78	7.78	1	3	1
7.8	7.8	1	2	2
7.82	7.82	3	2	6
7.84	7.84	0	1	5
7.86	7.86	3	3	2
7.88	7.88	2	4	1
7.9	7.9	1	3	5
7.92	7.92	4	3	1
7.94	7.94	0	5	3
7.96	7.96	0	2	1
7.98	7.98	4	4	2
8	8	3	3	2
8.02	8.02	1	3	6
8.04	8.04	2	5	4
8.06	8.06	1	4	1
8.08	8.08	5	3	1
8.1	8.1	1	1	5
8.12	8.12	2	4	2
8.14	8.14	2	3	2
8.16	8.16	1	1	1
8.18	8.18	2	1	3
8.2	8.2	3	2	3
8.22	8.22	1	1	5
8.24	8.24	0	2	3
8.26	8.26	5	3	1
8.28	8.28	3	6	0
8.3	8.3	6	2	1
8.32	8.32	0	3	2
8.34	8.34	0	2	2
8.36	8.36	2	5	6
8.38	8.38	3	2	5
8.4	8.4	2	2	3
8.42	8.42	3	2	0
8.44	8.44	4	2	4
8.46	8.46	1	3	2
8.48	8.48	1	2	5
8.5	8.5	2	1	3
8.52	8.52	1	3	1
8.54	8.54	3	3	2
8.56	8.56	0	4	1
8.58	8.58	5	8	5
8.6	8.6	1	1	3
8.62	8.62	1	3	1
8.64	8.64	3	1	5
8.66	8.66	3	3	0
8.68	8.68	2	4	2
8.7	8.7	6	3	4
8.72	8.72	2	5	1
8.74	8.74	3	3	6
8.76	8.76	2	0	1
8.78	8.78	6	0	3
8.8	8.8	3	2	3
8.82	8.82	3	0	5
8.84	8.84	3	1	5
8.86	8.86	3	2	1
8.88	8.88	2	2	3
8.9	8.9	2	7	4
8.92	8.92	0	3	0
8.94	8.94	4	3	3
8.96	8.96	4	2	2
8.98	8.98	3	2	5
9	9	4	6	5
9.02	9.02	1	6	2
9.04	9.04	1	8	2
9.06	9.06	3	4	4
9.08	9.08	2	0	4
9.1	9.1	2	4	7
9.12	9.12	6	3	4
9.14	9.14	4	1	1
9.16	9.16	3	3	2
9.18	9.18	0	3	6
9.2	9.2	4	2	4
9.22	9.22	1	2	1
9.24	9.24	4	4	4
9.26	9.26	4	3	5
9.28	9.28	1	5	2
9.3	9.3	7	2	2
9.32	9.32	4	4	3
9.34	9.34	2	1	1
9.36	9.36	1	7	0
9.38	9.38	7	2	2
9.4	9.4	5	1	2
9.42	9.42	4	4	1
9.44	9.44	3	3	2
9.46	9.46	0	5	6
9.48	9.48	2	2	0
9.5	9.5	1	2	5
9.52	9.52	6	2	3
9.54	9.54	3	2	1
9.56	9.56	1	1	2
9.58	9.58	1	2	3
9.6	9.6	2	3	3
9.62	9.62	5	4	2
9.64	9.64	3	2	0
9.66	9.66	2	5	3
9.68	9.68	2	2	3
9.7	9.7	1	5	2
9.72	9.72	7	6	4
9.74	9.74	0	3	2
9.76	9.76	2	1	3
9.78	9.78	0	5	2
9.8	9.8	3	3	4
9.82	9.82	2	4	3
9.84	9.84	2	3	2
9.86	9.86	4	3	2
9.88	9.88	7	7	2
9.9	9.9	1	3	5
9.92	9.92	2	3	1
9.94	9.94	2	3	4
9.96	9.96	3	2	3
9.98	9.98	3	4	5
10	10	4	3	1
10.02	10.02	4	5	1
10.04	10.04	5	3	2
10.06	10.06	3	4	1
10.08	10.08	7	7	2
10.1	10.1	1	3	2
10.12	10.12	1	2	2
10.14	10.14	4	3	3
10.16	10.16	1	3	2
10.18	10.18	1	5	2
10.2	10.2	2	3	5
10.22	10.22	7	2	3
10.24	10.24	4	3	2
10.26	10.26	1	5	0
10.28	10.28	4	4	2
10.3	10.3	3	2	0
10.32	10.32	3	6	1
10.34	10.34	4	3	6
10.36	10.36	3	1	4
10.38	10.38	6	3	4
10.4	10.4	5	3	3
10.42	10.42	2	3	0
10.44	10.44	5	2	2
10.46	10.46	2	1	6
10.48	10.48	2	3	2
10.5	10.5	6	5	4
10.52	10.52	3	6	4
10.54	10.54	4	2	2
10.56	10.56	6	3	0
10.58	10.58	2	3	2
10.6	10.6	2	3	4
10.62	10.62	2	3	7
10.64	10.64	4	1	4
10.66	10.66	3	2	2
10.68	10.68	2	2	7
10.7	10.7	2	5	3
10.72	10.72	3	4	1
10.74	10.74	4	3	2
10.76	10.76	1	3	4
10.78	10.78	8	4	3
10.8	10.8	2	3	3
10.82	10.82	2	2	2
10.84	10.84	3	2	2
10.86	10.86	3	2	2
10.88	10.88	4	3	2
10.9	10.9	5	6	7
10.92	10.92	3	5	0
10.94	10.94	5	5	1
10.96	10.96	3	2	6
10.98	10.98	2	4	1
11	11	0	5	6
11.02	11.02	3	3	2
11.04	11.04	2	2	5
11.06	11.06	5	2	4
11.08	11.08	4	3	10
11.1	11.1	3	2	6
11.12	11.12	4	6	2
11.14	11.14	5	4	5
11.16	11.16	1	3	2
11.18	11.18	5	3	3
11.2	11.2	0	3	2
11.22	11.22	3	4	4
11.24	11.24	4	4	2
11.26	11.26	1	3	5
11.28	11.28	0	4	4
11.3	11.3	3	3	5
11.32	11.32	3	7	2
11.34	11.34	4	1	4
11.36	11.36	5	6	2
11.38	11.38	1	2	3
11.4	11.4	4	5	1
11.42	11.42	2	2	6
11.44	11.44	0	2	6
11.46	11.46	1	1	2
11.48	11.48	2	2	2
11.5	11.5	1	1	6
11.52	11.52	1	4	5
11.54	11.54	2	7	1
11.56	11.56	2	5	2
11.58	11.58	6	4	4
11.6	11.6	4	6	3
11.62	11.62	3	4	3
11.64	11.64	3	1	3
11.66	11.66	1	6	2
11.68	11.68	4	4	4
11.7	11.7	2	0	4
11.72	11.72	5	3	2
11.74	11.74	6	4	6
11.76	11.76	3	3	9
11.78	11.78	3	2	5
11.8	11.8	4	5	1
11.82	11.82	5	5	3
11.84	11.84	2	2	3
11.86	11.86	3	7	3
11.88	11.88	2	0	2
11.9	11.9	2	5	2
11.92	11.92	8	3	3
11.94	11.94	1	4	3
11.96	11.96	11	5	0
11.98	11.98	2	4	0
12	12	1	2	4
12.02	12.02	0	2	7
12.04	12.04	4	4	0
12.06	12.06	3	4	4
12.08	12.08	3	4	3
12.1	12.1	2	5	6
12.12	12.12	7	5	3
12.14	12.14	1	1	3
12.16	12.16	1	0	4
12.18	12.18	6	2	3
12.2	12.2	1	7	1
12.22	12.22	6	5	4
12.24	12.24	10	4	6
12.26	12.26	4	2	5
12.28	12.28	6	1	3
12.3	12.3	2	4	4
12.32	12.32	2	4	4
12.34	12.34	6	4	5
12.36	12.36	5	4	1
12.38	12.38	1	3	4
12.4	12.4	6	5	5
12.42	12.42	2	4	3
12.44	12.44	1	5	7
12.46	12.46	5	4	2
12.48	12.48	3	6	3
12.5	12.5	4	2	2
12.52	12.52	0	5	1
12.54	12.54	3	5	3
12.56	12.56	2	6	4
12.58	12.58	5	1	5
12.6	12.6	2	2	4
12.62	12.62	10	3	4
12.64	12.64	2	4	2
12.66	12.66	4	2	5
12.68	12.68	4	3	3
12.7	12.7	1	5	4
12.72	12.72	2	3	6
12.74	12.74	3	2	3
12.76	12.76	6	3	4
12.78	12.78	1	7	2
12.8	12.8	4	5	3
12.82	12.82	8	8	3
12.84	12.84	2	3	0
12.86	12.86	6	7	6
12.88	12.88	3	7	3
12.9	12.9	3	4	5
12.92	12.92	3	4	8
12.94	12.94	5	6	5
12.96	12.96	3	7	4
12.98	12.98	3	3	7
13	13	3	5	4
13.02	13.02	6	5	5
13.04	13.04	7	2	5
13.06	13.06	5	2	4
13.08	13.08	1	5	7
13.1	13.1	3	6	4
13.12	13.12	4	8	4
13.14	13.14	5	5	4
13.16	13.16	5	4	1
13.18	13.18	4	1	4
13.2	13.2	4	3	7
13.22	13.22	2	4	1
13.24	13.24	3	6	7
13.26	13.26	8	1	5
13.28	13.28	1	5	4
13.3	13.3	6	3	4
13.32	13.32	6	7	1
13.34	13.34	7	8	3
13.36	13.36	6	4	8
13.38	13.38	3	8	5
13.4	13.4	5	3	2
13.42	13.42	3	8	3
13.44	13.44	8	4	4
13.46	13.46	5	4	1
13.48	13.48	3	9	6
13.5	13.5	3	1	2
13.52	13.52	0	3	3
13.54	13.54	0	4	4
13.56	13.56	2	5	4
13.58	13.58	4	4	2
13.6	13.6	3	5	5
13.62	13.62	5	5	4
13.64	13.64	3	1	5
13.66	13.66	2	10	5
13.68	13.68	6	2	4
13.7	13.7	1	3	5
13.72	13.72	5	8	3
13.74	13.74	4	3	3
13.76	13.76	6	3	4
13.78	13.78	0	6	7
13.8	13.8	3	1	2
13.82	13.82	4	3	1
13.84	13.84	5	6	3
13.86	13.86	5	3	5
13.88	13.88	4	5	3
13.9	13.9	4	3	2
13.92	13.92	3	3	4
13.94	13.94	4	4	4
13.96	13.96	2	4	6
13.98	13.98	5	4	3
14	14	6	1	5
14.02	14.02	4	4	5
14.04	14.04	2	2	3
14.06	14.06	6	4	3
14.08	14.08	5	4	2
14.1	14.1	4	2	4
14.12	14.12	3	3	6
14.14	14.14	2	6	4
14.16	14.16	5	5	3
14.18	14.18	5	3	8
14.2	14.2	5	3	2
14.22	14.22	3	2	6
14.24	14.24	7	2	5
14.26	14.26	3	2	3
14.28	14.28	1	6	4
14.3	14.3	5	6	5
14.32	14.32	6	8	5
14.34	14.34	3	6	3
14.36	14.36	4	5	7
14.38	14.38	6	5	2
14.4	14.4	4	4	5
14.42	14.42	8	3	4
14.44	14.44	5	4	7
14.46	14.46	2	7	6
14.48	14.48	3	5	5
14.5	14.5	3	5	2
14.52	14.52	3	11	4
14.54	14.54	6	1	3
14.56	14.56	1	2	8
14.58	14.58	6	4	4
14.6	14.6	2	2	6
14.62	14.62	5	10	6
14.64	14.64	7	4	3
14.66	14.66	5	5	4
14.68	14.68	4	3	4
14.7	14.7	4	7	5
14.72	14.72	7	6	1
14.74	14.74	7	1	3
14.76	14.76	2	2	4
14.78	14.78	4	10	8
14.8	14.8	1	7	4
14.82	14.82	4	7	3
14.84	14.84	1	6	6
14.86	14.86	1	11	12
14.88	14.88	8	6	6
14.9	14.9	3	4	4
14.92	14.92	2	6	5
14.94	14.94	5	3	5
14.96	14.96	8	5	0
14.98	14.98	4	5	1
15	15	4	3	10
15.02	15.02	4	4	0
15.04	15.04	4	3	2
15.06	15.06	2	4	1
15.08	15.08	8	5	1
15.1	15.1	4	8	10
15.12	15.12	1	5	4
15.14	15.14	4	3	1
15.16	15.16	1	6	6
15.18	15.18	3	4	5
15.2	15.2	2	6	5
15.22	15.22	7	4	5
15.24	15.24	3	7	5
15.26	15.26	2	1	2
15.28	15.28	8	4	5
15.3	15.3	4	6	3
15.32	15.32	5	4	4
15.34	15.34	7	6	3
15.36	15.36	7	7	5
15.38	15.38	0	4	5
15.4	15.4	6	7	9
15.42	15.42	8	5	4
15.44	15.44	4	3	4
15.46	15.46	1	5	7
15.48	15.48	3	6	4
15.5	15.5	8	9	5
15.52	15.52	5	4	2
15.54	15.54	5	7	7
15.56	15.56	2	6	4
15.58	15.58	3	2	2
15.6	15.6	3	5	2
15.62	15.62	1	2	4
15.64	15.64	8	1	3
15.66	15.66	3	2	5
15.68	15.68	5	11	8
15.7	15.7	6	4	4
15.72	15.72	7	5	8
15.74	15.74	6	5	3
15.76	15.76	3	9	3
15.78	15.78	7	7	5
15.8	15.8	6	6	3
15.82	15.82	6	5	4
15.84	15.84	6	4	4
15.86	15.86	4	5	4
15.88	15.88	6	8	3
15.9	15.9	2	6	5
15.92	15.92	3	5	4
15.94	15.94	7	2	2
15.96	15.96	1	5	5
15.98	15.98	2	6	5
16	16	4	9	5
16.02	16.02	6	4	2
16.04	16.04	2	5	8
16.06	16.06	5	4	2
16.08	16.08	1	6	4
16.1	16.1	3	5	7
16.12	16.12	5	5	3
16.14	16.14	3	4	8
16.16	16.16	3	9	3
16.18	16.18	6	4	6
16.2	16.2	9	6	4
16.22	16.22	4	7	6
16.24	16.24	3	4	8
16.26	16.26	0	3	7
16.28	16.28	3	7	3
16.3	16.3	7	5	1
16.32	16.32	10	11	9
16.34	16.34	7	10	5
16.36	16.36	5	3	5
16.38	16.38	3	13	9
16.4	16.4	5	6	9
16.42	16.42	2	2	2
16.44	16.44	4	12	6
16.46	16.46	4	6	5
16.48	16.48	7	7	6
16.5	16.5	5	7	6
16.52	16.52	8	7	2
16.54	16.54	6	6	7
16.56	16.56	5	8	13
16.58	16.58	9	5	7
16.6	16.6	6	2	8
16.62	16.62	5	3	3
16.64	16.64	5	10	3
16.66	16.66	8	6	7
16.68	16.68	4	9	3
16.7	16.7	4	10	5
16.72	16.72	4	12	10
16.74	16.74	6	6	5
16.76	16.76	6	4	6
16.78	16.78	13	3	5
16.8	16.8	5	3	5
16.82	16.82	4	5	7
16.84	16.84	3	5	9
16.86	16.86	6	13	3
16.88	16.88	7	7	2
16.9	16.9	8	7	3
16.92	16.92	8	6	12
16.94	16.94	3	6	2
16.96	16.96	7	5	8
16.98	16.98	6	4	7
17	17	2	5	4
17.02	17.02	2	5	4
17.04	17.04	7	9	6
17.06	17.06	2	7	9
17.08	17.08	6	6	6
17.1	17.1	6	3	2
17.12	17.12	5	7	2
17.14	17.14	4	6	4
17.16	17.16	2	10	5
17.18	17.18	7	4	7
17.2	17.2	9	11	7
17.22	17.22	6	10	10
17.24	17.24	8	7	8
17.26	17.26	7	6	3
17.28	17.28	7	8	9
17.3	17.3	0	2	3
17.32	17.32	5	0	7
17.34	17.34	2	3	7
17.36	17.36	5	3	6
17.38	17.38	6	7	6
17.4	17.4	6	7	5
17.42	17.42	4	7	4
17.44	17.44	5	8	3
17.46	17.46	3	11	4
17.48	17.48	10	0	12
17.5	17.5	10	9	3
17.52	17.52	8	7	6
17.54	17.54	7	1	9
17.56	17.56	4	5	4
17.58	17.58	8	8	9
17.6	17.6	5	9	5
17.62	17.62	4	3	5
17.64	17.64	6	1	5
17.66	17.66	5	9	6
17.68	17.68	2	2	8
17.7	17.7	4	3	10
17.72	17.72	7	8	10
17.74	17.74	2	12	12
17.76	17.76	7	10	3
17.78	17.78	6	4	6
17.8	17.8	6	9	6
17.82	17.82	6	9	7
17.84	17.84	8	10	4
17.86	17.86	7	9	6
17.88	17.88	8	6	6
17.9	17.9	8	5	2
17.92	17.92	4	5	2
17.94	17.94	2	13	7
17.96	17.96	6	8	5
17.98	17.98	9	7	8
18	18	10	3	10
18.02	18.02	11	6	7
18.04	18.04	7	12	3
18.06	18.06	11	4	6
18.08	18.08	6	9	1
18.1	18.1	7	6	7
18.12	18.12	8	5	9
18.14	18.14	6	8	8
18.16	18.16	4	9	6
18.18	18.18	4	12	2
18.2	18.2	5	3	8
18.22	18.22	8	11	4
18.24	18.24	8	2	9
18.26	18.26	5	7	2
18.28	18.28	6	5	8
18.3	18.3	9	3	3
18.32	18.32	8	2	7
18.34	18.34	7	10	7
18.36	18.36	5	8	12
18.38	18.38	6	7	11
18.4	18.4	7	10	15
18.42	18.42	6	6	7
18.44	18.44	7	6	5
18.46	18.46	4	7	6
18.48	18.48	4	9	5
18.5	18.5	8	7	7
18.52	18.52	3	11	9
18.54	18.54	6	9	13
18.56	18.56	3	13	12
18.58	18.58	7	6	5
18.6	18.6	9	8	6
18.62	18.62	4	10	7
18.64	18.64	5	12	4
18.66	18.66	9	6	3
18.68	18.68	7	4	10
18.7	18.7	4	5	7
18.72	18.72	10	8	8
18.74	18.74	4	5	10
18.76	18.76	5	14	8
18.78	18.78	4	7	10
18.8	18.8	6	5	8
18.82	18.82	2	9	7
18.84	18.84	6	4	7
18.86	18.86	8	3	9
18.88	18.88	3	7	9
18.9	18.9	3	13	7
18.92	18.92	3	12	6
18.94	18.94	9	8	7
18.96	18.96	4	13	9
18.98	18.98	3	11	14
19	19	12	9	10
19.02	19.02	8	14	4
19.04	19.04	5	8	7
19.06	19.06	6	8	12
19.08	19.08	14	7	7
19.1	19.1	7	9	8
19.12	19.12	9	11	7
19.14	19.14	6	9	6
19.16	19.16	10	7	5
19.18	19.18	7	5	7
19.2	19.2	7	10	3
19.22	19.22	5	9	8
19.24	19.24	13	8	9
19.26	19.26	8	6	10
19.28	19.28	4	9	10
19.3	19.3	8	7	6
19.32	19.32	6	12	11
19.34	19.34	7	13	3
19.36	19.36	5	4	5
19.38	19.38	6	15	9
19.4	19.4	5	9	4
19.42	19.42	9	8	7
19.44	19.44	8	8	9
19.46	19.46	5	9	11
19.48	19.48	7	10	15
19.5	19.5	7	3	10
19.52	19.52	7	8	3
19.54	19.54	2	11	11
19.56	19.56	2	7	12
19.58	19.58	3	11	8
19.6	19.6	10	6	13
19.62	19.62	4	5	7
19.64	19.64	13	8	9
19.66	19.66	9	8	6
19.68	19.68	4	8	9
19.7	19.7	2	11	10
19.72	19.72	7	4	7
19.74	19.74	5	10	8
19.76	19.76	6	8	8
19.78	19.78	6	10	4
19.8	19.8	7	9	14
19.82	19.82	8	10	7
19.84	19.84	6	12	8
19.86	19.86	6	7	12
19.88	19.88	10	5	6
19.9	19.9	11	5	10
19.92	19.92	8	5	4
19.94	19.94	8	4	6
19.96	19.96	7	16	4
19.98	19.98	9	6	11
20	20	4	12	2
20.02	20.02	8	3	9
20.04	20.04	7	7	7
20.06	20.06	6	11	8
20.08	20.08	6	8	6
20.1	20.1	9	10	11
20.12	20.12	6	6	5
20.14	20.14	10	6	10
20.16	20.16	10	12	9
20.18	20.18	8	9	5
20.2	20.2	6	13	9
20.22	20.22	11	8	10
20.24	20.24	6	7	14
20.26	20.26	12	12	4
20.28	20.28	11	19	4
20.3	20.3	9	8	10
20.32	20.32	15	7	8
20.34	20.34	7	16	13
20.36	20.36	9	6	3
20.38	20.38	7	16	9
20.4	20.4	7	7	10
20.42	20.42	13	7	11
20.44	20.44	10	9	17
20.46	20.46	12	9	7
20.48	20.48	14	15	10
20.5	20.5	9	10	5
20.52	20.52	9	8	9
20.54	20.54	6	10	15
20.56	20.56	11	12	11
20.58	20.58	2	9	6
20.6	20.6	13	20	12
20.62	20.62	12	11	11
20.64	20.64	8	6	11
20.66	20.66	7	9	14
20.68	20.68	11	10	8
20.7	20.7	7	12	7
20.72	20.72	8	3	13
20.74	20.74	9	13	8
20.76	20.76	6	5	9
20.78	20.78	12	9	11
20.8	20.8	7	11	5
20.82	20.82	10	13	12
20.84	20.84	12	15	7
20.86	20.86	10	9	12
20.88	20.88	14	11	11
20.9	20.9	8	9	11
20.92	20.92	8	12	8
20.94	20.94	8	7	6
20.96	20.96	12	10	9
20.98	20.98	14	17	10
21	21	9	9	10
21.02	21.02	7	10	10
21.04	21.04	14	8	14
21.06	21.06	10	17	17
21.08	21.08	6	13	14
21.1	21.1	8	12	12
21.12	21.12	8	7	12
21.14	21.14	10	8	7
21.16	21.16	8	6	6
21.18	21.18	5	13	8
21.2	21.2	6	10	9
21.22	21.22	9	14	8
21.24	21.24	14	13	9
21.26	21.26	10	16	7
21.28	21.28	6	9	5
21.3	21.3	13	11	7
21.32	21.32	8	9	13
21.34	21.34	2	12	9
21.36	21.36	6	11	10
21.38	21.38	5	12	6
21.4	21.4	16	6	12
21.42	21.42	8	13	9
21.44	21.44	8	12	6
21.46	21.46	6	12	8
21.48	21.48	8	13	11
21.5	21.5	10	10	13
21.52	21.52	8	10	10
21.54	21.54	8	10	8
21.56	21.56	7	10	8
21.58	21.58	7	6	11
21.6	21.6	7	10	7
21.62	21.62	7	11	13
21.64	21.64	9	11	12
21.66	21.66	8	13	12
21.68	21.68	8	15	9
21.7	21.7	13	13	12
21.72	21.72	9	6	13
21.74	21.74	7	12	15
21.76	21.76	11	11	9
21.78	21.78	11	13	16
21.8	21.8	12	13	6
21.82	21.82	9	14	5
21.84	21.84	7	14	17
21.86	21.86	4	11	11
21.88	21.88	9	14	9
21.9	21.9	7	12	11
21.92	21.92	9	20	7
21.94	21.94	9	14	12
21.96	21.96	5	7	9
21.98	21.98	7	15	7
22	22	7	11	19
22.02	22.02	10	13	9
22.04	22.04	13	8	13
22.06	22.06	11	10	10
22.08	22.08	16	12	8
22.1	22.1	16	6	8
22.12	22.12	12	11	11
22.14	22.14	12	14	12
22.16	22.16	6	20	9
22.18	22.18	9	10	10
22.2	22.2	10	8	11
22.22	22.22	9	10	9
22.24	22.24	11	14	20
22.26	22.26	7	12	17
22.28	22.28	15	12	14
22.3	22.3	9	17	10
22.32	22.32	13	14	13
22.34	22.34	7	13	9
22.36	22.36	16	16	10
22.38	22.38	12	18	11
22.4	22.4	10	18	12
22.42	22.42	13	13	17
22.44	22.44	11	13	7
22.46	22.46	5	11	18
22.48	22.48	9	7	11
22.5	22.5	8	13	13
22.52	22.52	9	12	10
22.54	22.54	12	13	6
22.56	22.56	15	14	10
22.58	22.58	11	15	16
22.6	22.6	5	10	13
22.62	22.62	15	15	13
22.64	22.64	12	9	8
22.66	22.66	9	17	11
22.68	22.68	15	11	8
22.7	22.7	7	16	5
22.72	22.72	11	13	18
22.74	22.74	5	7	12
22.76	22.76	8	13	15
22.78	22.78	9	15	15
22.8	22.8	8	17	10
22.82	22.82	9	19	14
22.84	22.84	10	14	14
22.86	22.86	13	16	15
22.88	22.88	11	15	10
22.9	22.9	4	11	13
22.92	22.92	9	19	10
22.94	22.94	5	21	6
22.96	22.96	12	20	10
22.98	22.98	10	10	16
23	23	13	21	12
23.02	23.02	12	12	12
23.04	23.04	9	14	9
23.06	23.06	12	14	9
23.08	23.08	6	6	13
23.1	23.1	7	8	14
23.12	23.12	8	12	9
23.14	23.14	11	15	10
23.16	23.16	9	16	14
23.18	23.18	9	18	15
23.2	23.2	11	16	20
23.22	23.22	7	21	9
23.24	23.24	15	17	13
23.26	23.26	15	15	16
23.28	23.28	11	10	7
23.3	23.3	17	19	10
23.32	23.32	13	13	12
23.34	23.34	17	14	17
23.36	23.36	8	11	12
23.38	23.38	13	23	15
23.4	23.4	13	17	19
23.42	23.42	16	10	17
23.44	23.44	13	9	10
23.46	23.46	9	12	10
23.48	23.48	11	11	17
23.5	23.5	16	12	6
23.52	23.52	13	15	11
23.54	23.54	9	18	12
23.56	23.56	14	11	11
23.58	23.58	15	10	11
23.6	23.6	14	14	12
23.62	23.62	9	6	9
23.64	23.64	13	15	16
23.66	23.66	7	19	13
23.68	23.68	12	15	10
23.7	23.7	16	17	11
23.72	23.72	13	19	19
23.74	23.74	13	16	12
23.76	23.76	13	13	18
23.78	23.78	18	18	14
23.8	23.8	13	17	12
23.82	23.82	6	11	21
23.84	23.84	10	14	8
23.86	23.86	12	15	12
23.88	23.88	12	16	16
23.9	23.9	18	15	15
23.92	23.92	12	15	16
23.94	23.94	9	23	23
23.96	23.96	13	16	19
23.98	23.98	12	16	10
24	24	12	23	21
24.02	24.02	11	24	23
24.04	24.04	10	17	14
24.06	24.06	10	21	11
24.08	24.08	15	22	17
24.1	24.1	11	17	28
24.12	24.12	14	19	18
24.14	24.14	8	14	18
24.16	24.16	16	18	12
24.18	24.18	14	23	19
24.2	24.2	11	23	27
24.22	24.22	10	16	19
24.24	24.24	14	18	19
24.26	24.26	17	15	20
24.28	24.28	14	13	22
24.3	24.3	9	27	24
24.32	24.32	19	24	19
24.34	24.34	13	30	18
24.36	24.36	19	16	17
24.38	24.38	17	19	15
24.4	24.4	18	22	16
24.42	24.42	14	26	20
24.44	24.44	12	18	21
24.46	24.46	17	26	14
24.48	24.48	15	19	28
24.5	24.5	24	18	24
24.52	24.52	18	17	27
24.54	24.54	14	28	18
24.56	24.56	9	14	16
24.58	24.58	16	17	16
24.6	24.6	15	22	20
24.62	24.62	18	30	21
24.64	24.64	18	24	23
24.66	24.66	13	17	17
24.68	24.68	26	15	24
24.7	24.7	21	31	22
24.72	24.72	15	21	16
24.74	24.74	19	37	20
24.76	24.76	18	42	36
24.78	24.78	13	29	22
24.8	24.8	26	30	22
24.82	24.82	14	28	29
24.84	24.84	22	25	25
24.86	24.86	14	40	31
24.88	24.88	23	36	37
24.9	24.9	26	36	24
24.92	24.92	22	35	25
24.94	24.94	15	44	27
24.96	24.96	22	42	22
24.98	24.98	26	40	30
25	25	39	37	29
25.02	25.02	23	44	39
25.04	25.04	27	39	23
25.06	25.06	29	58	24
25.08	25.08	32	39	36
25.1	25.1	27	53	34
25.12	25.12	31	45	42
25.14	25.14	41	53	38
25.16	25.16	50	81	34
25.18	25.18	46	69	40
25.2	25.2	41	62	46
25.22	25.22	46	77	60
25.24	25.24	73	76	52
25.26	25.26	74	93	60
25.28	25.28	86	107	55
25.3	25.3	104	121	78
25.32	25.32	141	159	57
25.34	25.34	156	162	84
25.36	25.36	197	234	105
25.38	25.38	239	316	146
25.4	25.4	224	345	139
25.42	25.42	264	311	173
25.44	25.44	216	323	177
25.46	25.46	217	303	170
25.48	25.48	199	290	160
25.5	25.5	161	197	174
25.52	25.52	127	173	147
25.54	25.54	84	160	124
25.56	25.56	108	106	109
25.58	25.58	88	104	96
25.6	25.6	61	83	66
25.62	25.62	50	74	85
25.64	25.64	55	82	61
25.66	25.66	39	58	53
25.68	25.68	48	49	59
25.7	25.7	48	67	51
25.72	25.72	44	59	40
25.74	25.74	38	50	39
25.76	25.76	38	38	45
25.78	25.78	32	48	48
25.8	25.8	31	36	39
25.82	25.82	22	31	40
25.84	25.84	23	41	32
25.86	25.86	39	29	40
25.88	25.88	28	28	35
25.9	25.9	16	23	25
25.92	25.92	18	44	30
25.94	25.94	30	34	39
25.96	25.96	33	28	21
25.98	25.98	23	22	23
26	26	21	22	24
26.02	26.02	19	19	24
26.04	26.04	17	19	25
26.06	26.06	23	27	14
26.08	26.08	19	24	22
26.1	26.1	14	19	23
26.12	26.12	20	20	14
26.14	26.14	23	20	30
26.16	26.16	17	36	17
26.18	26.18	17	19	25
26.2	26.2	17	24	21
26.22	26.22	19	16	31
26.24	26.24	11	14	28
26.26	26.26	22	17	16
26.28	26.28	15	25	18
26.3	26.3	14	26	21
26.32	26.32	21	20	24
26.34	26.34	14	24	24
26.36	26.36	19	21	14
26.38	26.38	12	24	17
26.4	26.4	13	27	17
26.42	26.42	21	18	22
26.44	26.44	11	15	31
26.46	26.46	14	19	15
26.48	26.48	17	17	15
26.5	26.5	18	22	15
26.52	26.52	14	16	24
26.54	26.54	19	14	20
26.56	26.56	20	14	10
26.58	26.58	17	19	11
26.6	26.6	9	14	18
26.62	26.62	15	26	18
26.64	26.64	15	16	20
26.66	26.66	21	21	15
26.68	26.68	17	14	17
26.7	26.7	14	18	13
26.72	26.72	10	26	15
26.74	26.74	20	19	23
26.76	26.76	10	26	17
26.78	26.78	9	19	17
26.8	26.8	18	17	17
26.82	26.82	19	13	17
26.84	26.84	19	10	17
26.86	26.86	16	15	18
26.88	26.88	16	20	26
26.9	26.9	9	14	14
26.92	26.92	12	15	18
26.94	26.94	18	15	21
26.96	26.96	11	19	21
26.98	26.98	20	18	15
27	27	10	16	16
27.02	27.02	17	18	18
27.04	27.04	13	14	16
27.06	27.06	16	19	14
27.08	27.08	19	14	13
27.1	27.1	15	17	7
27.12	27.12	15	20	20
27.14	27.14	14	21	15
27.16	27.16	21	18	11
27.18	27.18	14	24	13
27.2	27.2	12	19	11
27.22	27.22	12	25	24
27.24	27.24	10	12	18
27.26	27.26	15	14	18
27.28	27.28	8	18	18
27.3	27.3	16	26	20
27.32	27.32	13	17	16
27.34	27.34	16	12	25
27.36	27.36	16	17	24
27.38	27.38	7	14	18
27.4	27.4	19	7	20
27.42	27.42	21	18	18
27.44	27.44	13	11	14
27.46	27.46	16	13	11
27.48	27.48	10	12	13
27.5	27.5	17	12	15
27.52	27.52	13	15	12
27.54	27.54	19	8	22
27.56	27.56	11	9	25
27.58	27.58	16	20	28
27.6	27.6	20	14	17
27.62	27.62	11	15	19
27.64	27.64	13	17	15
27.66	27.66	13	19	13
27.68	27.68	12	11	21
27.7	27.7	14	16	14
27.72	27.72	16	23	19
27.74	27.74	16	17	15
27.76	27.76	15	12	21
27.78	27.78	17	21	16
27.8	27.8	10	10	14
27.82	27.82	13	17	22
27.84	27.84	15	12	12
27.86	27.86	7	15	14
27.88	27.88	14	16	17
27.9	27.9	18	14	13
27.92	27.92	18	22	8
27.94	27.94	13	20	19
27.96	27.96	15	9	20
27.98	27.98	12	16	18
28	28	15	13	17
28.02	28.02	16	10	21
28.04	28.04	11	7	12
28.06	28.06	10	17	17
28.08	28.08	15	11	22
28.1	28.1	7	15	13
28.12	28.12	14	19	12
28.14	28.14	24	19	18
28.16	28.16	12	15	9
28.18	28.18	11	16	11
28.2	28.2	9	9	14
28.22	28.22	5	14	16
28.24	28.24	12	23	18
28.26	28.26	14	22	14
28.28	28.28	10	14	21
28.3	28.3	10	17	14
28.32	28.32	16	17	21
28.34	28.34	14	20	10
28.36	28.36	17	11	23
28.38	28.38	18	15	13
28.4	28.4	14	17	14
28.42	28.42	6	13	18
28.44	28.44	15	26	8
28.46	28.46	8	17	15
28.48	28.48	16	17	16
28.5	28.5	12	12	18
28.52	28.52	12	27	15
28.54	28.54	11	12	13
28.56	28.56	9	15	20
28.58	28.58	14	13	18
28.6	28.6	10	19	20
28.62	28.62	10	13	14
28.64	28.64	12	25	17
28.66	28.66	14	16	10
28.68	28.68	15	12	10
28.7	28.7	9	20	21
28.72	28.72	12	20	12
28.74	28.74	11	17	15
28.76	28.76	12	20	11
28.78	28.78	17	15	11
28.8	28.8	14	17	9
28.82	28.82	8	15	10
28.84	28.84	15	20	19
28.86	28.86	8	7	10
28.88	28.88	18	14	13
28.9	28.9	12	14	12
28.92	28.92	19	20	20
28.94	28.94	10	19	19
28.96	28.96	16	14	13
28.98	28.98	18	17	14
29	29	12	13	18
29.02	29.02	7	16	20
29.04	29.04	13	13	14
29.06	29.06	15	17	13
29.08	29.08	17	11	26
29.1	29.1	5	19	19
29.12	29.12	16	12	17
29.14	29.14	21	15	19
29.16	29.16	12	19	16
29.18	29.18	23	9	11
29.2	29.2	10	24	18
29.22	29.22	13	21	15
29.24	29.24	14	18	18
29.26	29.26	23	9	20
29.28	29.28	27	18	7
29.3	29.3	18	15	16
29.32	29.32	23	22	14
29.34	29.34	23	24	22
29.36	29.36	34	23	20
29.38	29.38	21	23	14
29.4	29.4	24	22	21
29.42	29.42	37	27	15
29.44	29.44	33	33	16
29.46	29.46	25	21	26
29.48	29.48	21	21	28
29.5	29.5	35	25	22
29.52	29.52	35	21	16
29.54	29.54	22	21	27
29.56	29.56	15	22	18
29.58	29.58	19	24	23
29.6	29.6	27	13	19
29.62	29.62	14	21	25
29.64	29.64	32	13	19
29.66	29.66	24	12	22
29.68	29.68	14	21	21
29.7	29.7	20	12	18
29.72	29.72	21	11	13
29.74	29.74	17	20	13
29.76	29.76	17	11	15
29.78	29.78	14	12	19
29.8	29.8	19	11	12
29.82	29.82	12	17	16
29.84	29.84	15	18	19
29.86	29.86	11	23	19
29.88	29.88	16	16	15
29.9	29.9	15	19	15
29.92	29.92	11	16	17
29.94	29.94	16	14	12
29.96	29.96	19	16	19
29.98	29.98	15	25	18
30	30	8	14	14
30.02	30.02	13	14	15
30.04	30.04	11	15	13
30.06	30.06	10	13	17
30.08	30.08	7	15	13
30.1	30.1	18	23	16
30.12	30.12	13	17	15
30.14	30.14	15	22	7
30.16	30.16	11	16	11
30.18	30.18	12	9	12
30.2	30.2	10	16	19
30.22	30.22	18	13	14
30.24	30.24	20	17	20
30.26	30.26	7	18	16
30.28	30.28	12	15	15
30.3	30.3	15	12	14
30.32	30.32	14	11	15
30.34	30.34	11	19	13
30.36	30.36	22	13	13
30.38	30.38	11	23	15
30.4	30.4	12	15	14
30.42	30.42	11	13	11
30.44	30.44	13	12	17
30.46	30.46	12	14	18
30.48	30.48	19	8	11
30.5	30.5	9	13	17
30.52	30.52	20	13	12
30.54	30.54	17	22	18
30.56	30.56	12	13	18
30.58	30.58	13	10	14
30.6	30.6	15	12	21
30.62	30.62	12	13	17
30.64	30.64	15	10	17
30.66	30.66	18	17	18
30.68	30.68	13	16	17
30.7	30.7	14	13	16
30.72	30.72	16	26	15
30.74	30.74	9	19	20
30.76	30.76	15	15	20
30.78	30.78	14	26	12
30.8	30.8	12	12	22
30.82	30.82	17	17	13
30.84	30.84	13	14	21
30.86	30.86	11	12	20
30.88	30.88	14	11	16
30.9	30.9	8	20	25
30.92	30.92	20	18	7
30.94	30.94	14	12	18
30.96	30.96	4	17	8
30.98	30.98	12	14	17
31	31	22	13	16
31.02	31.02	15	11	10
31.04	31.04	14	12	12
31.06	31.06	13	16	19
31.08	31.08	4	14	12
31.1	31.1	21	16	21
31.12	31.12	9	11	9
31.14	31.14	15	12	13
31.16	31.16	16	18	15
31.18	31.18	9	17	18
31.2	31.2	12	14	17
31.22	31.22	13	14	11
31.24	31.24	18	15	17
31.26	31.26	14	22	10
31.28	31.28	11	8	13
31.3	31.3	13	15	17
31.32	31.32	18	13	14
31.34	31.34	9	9	15
31.36	31.36	14	17	9
31.38	31.38	11	15	21
31.4	31.4	9	15	19
31.42	31.42	9	16	13
31.44	31.44	13	20	16
31.46	31.46	11	19	13
31.48	31.48	15	20	23
31.5	31.5	17	11	11
31.52	31.52	17	10	13
31.54	31.54	8	12	11
31.56	31.56	9	13	13
31.58	31.58	11	14	18
31.6	31.6	17	18	22
31.62	31.62	26	9	12
31.64	31.64	8	12	16
31.66	31.66	6	10	15
31.68	31.68	11	20	8
31.7	31.7	13	15	12
31.72	31.72	10	21	17
31.74	31.74	13	13	17
31.76	31.76	8	20	12
31.78	31.78	5	15	15
31.8	31.8	25	17	12
31.82	31.82	14	10	21
31.84	31.84	20	15	11
31.86	31.86	11	9	14
31.88	31.88	10	16	13
31.9	31.9	19	12	9
31.92	31.92	16	15	18
31.94	31.94	15	9	11
31.96	31.96	12	12	12
31.98	31.98	12	14	15
32	32	14	13	24
32.02	32.02	18	6	15
32.04	32.04	21	14	15
32.06	32.06	11	10	16
32.08	32.08	8	18	20
32.1	32.1	12	9	20
32.12	32.12	17	16	9
32.14	32.14	14	19	13
32.16	32.16	18	9	13
32.18	32.18	20	12	29
32.2	32.2	10	15	8
32.22	32.22	14	20	13
32.24	32.24	8	14	12
32.26	32.26	15	9	12
32.28	32.28	8	6	13
32.3	32.3	10	19	15
32.32	32.32	14	18	9
32.34	32.34	14	11	13
32.36	32.36	11	11	16
32.38	32.38	8	20	18
32.4	32.4	15	11	15
32.42	32.42	10	11	13
32.44	32.44	10	17	13
32.46	32.46	12	16	12
32.48	32.48	17	14	10
32.5	32.5	14	10	9
32.52	32.52	9	12	13
32.54	32.54	7	15	21
32.56	32.56	14	17	12
32.58	32.58	11	18	12
32.6	32.6	12	16	19
32.62	32.62	17	18	13
32.64	32.64	6	13	12
32.66	32.66	14	18	15
32.68	32.68	19	8	10
32.7	32.7	12	17	9
32.72	32.72	18	14	19
32.74	32.74	15	20	18
32.76	32.76	12	14	10
32.78	32.78	10	22	10
32.8	32.8	13	19	11
32.82	32.82	13	14	13
32.84	32.84	13	17	13
32.86	32.86	15	19	10
32.88	32.88	17	12	11
32.9	32.9	15	9	11
32.92	32.92	13	15	15
32.94	32.94	15	10	13
32.96	32.96	16	18	18
32.98	32.98	10	12	11
33	33	12	19	20
33.02	33.02	13	18	10
33.04	33.04	13	13	21
33.06	33.06	11	18	12
33.08	33.08	17	15	14
33.1	33.1	15	13	5
33.12	33.12	8	15	16
33.14	33.14	20	8	12
33.16	33.16	13	14	15
33.18	33.18	13	17	9
33.2	33.2	15	11	7
33.22	33.22	13	21	11
33.24	33.24	12	7	8
33.26	33.26	11	16	14
33.28	33.28	9	14	20
33.3	33.3	14	13	11
33.32	33.32	18	8	10
33.34	33.34	12	12	15
33.36	33.36	12	9	15
33.38	33.38	4	20	9
33.4	33.4	18	17	18
33.42	33.42	12	11	25
33.44	33.44	19	18	10
33.46	33.46	19	11	20
33.48	33.48	9	9	15
33.5	33.5	14	14	11
33.52	33.52	13	20	18
33.54	33.54	17	11	14
33.56	33.56	13	16	17
33.58	33.58	10	10	13
33.6	33.6	10	13	16
33.62	33.62	18	14	15
33.64	33.64	12	9	14
33.66	33.66	15	19	12
33.68	33.68	17	13	18
33.7	33.7	10	14	14
33.72	33.72	13	17	18
33.74	33.74	12	14	9
33.76	33.76	17	15	14
33.78	33.78	19	15	9
33.8	33.8	13	18	15
33.82	33.82	12	18	8
33.84	33.84	7	9	17
33.86	33.86	9	15	10
33.88	33.88	8	17	10
33.9	33.9	15	7	11
33.92	33.92	11	15	13
33.94	33.94	12	10	14
33.96	33.96	8	19	14
33.98	33.98	13	17	14
34	34	12	10	18
34.02	34.02	11	14	10
34.04	34.04	11	23	16
34.06	34.06	14	8	12
34.08	34.08	14	17	14
34.1	34.1	19	13	14
34.12	34.12	12	10	8
34.14	34.14	12	25	13
34.16	34.16	18	14	11
34.18	34.18	18	21	12
34.2	34.2	15	19	7
34.22	34.22	10	12	11
34.24	34.24	11	17	12
34.26	34.26	13	13	9
34.28	34.28	11	9	10
34.3	34.3	8	12	12
34.32	34.32	12	11	16
34.34	34.34	9	18	9
34.36	34.36	13	12	14
34.38	34.38	17	18	15
34.4	34.4	6	14	14
34.42	34.42	18	15	16
34.44	34.44	9	9	7
34.46	34.46	12	16	9
34.48	34.48	12	15	12
34.5	34.5	19	17	6
34.52	34.52	24	17	14
34.54	34.54	18	21	17
34.56	34.56	11	9	12
34.58	34.58	14	18	12
34.6	34.6	11	10	18
34.62	34.62	5	13	15
34.64	34.64	15	11	9
34.66	34.66	7	10	11
34.68	34.68	10	17	13
34.7	34.7	9	13	12
34.72	34.72	7	15	11
34.74	34.74	9	11	13
34.76	34.76	15	15	11
34.78	34.78	12	8	20
34.8	34.8	9	11	18
34.82	34.82	12	12	9
34.84	34.84	12	6	10
34.86	34.86	11	12	16
34.88	34.88	12	16	16
34.9	34.9	20	11	13
34.92	34.92	20	14	13
34.94	34.94	11	15	12
34.96	34.96	15	15	13
34.98	34.98	15	15	10
35	35	14	11	9
35.02	35.02	12	19	9
35.04	35.04	11	15	15
35.06	35.06	13	14	12
35.08	35.08	9	6	17
35.1	35.1	16	13	7
35.12	35.12	14	16	13
35.14	35.14	12	18	13
35.16	35.16	10	9	14
35.18	35.18	10	20	18
35.2	35.2	13	8	11
35.22	35.22	13	16	11
35.24	35.24	6	7	13
35.26	35.26	16	8	9
35.28	35.28	13	19	17
35.3	35.3	14	18	14
35.32	35.32	12	19	5
35.34	35.34	19	14	9
35.36	35.36	13	16	11
35.38	35.38	9	16	13
35.4	35.4	15	10	7
35.42	35.42	15	7	13
35.44	35.44	7	15	8
35.46	35.46	7	16	10
35.48	35.48	10	9	18
35.5	35.5	12	14	16
35.52	35.52	11	18	11
35.54	35.54	14	12	10
35.56	35.56	11	19	14
35.58	35.58	12	13	13
35.6	35.6	8	16	13
35.62	35.62	12	8	10
35.64	35.64	13	17	25
35.66	35.66	8	15	19
35.68	35.68	14	13	16
35.7	35.7	10	11	14
35.72	35.72	14	12	17
35.74	35.74	11	16	15
35.76	35.76	17	7	13
35.78	35.78	16	10	10
35.8	35.8	13	10	10
35.82	35.82	15	9	8
35.84	35.84	15	12	18
35.86	35.86	11	15	15
35.88	35.88	11	10	18
35.9	35.9	19	13	8
35.92	35.92	9	16	15
35.94	35.94	7	17	10
35.96	35.96	11	9	11
35.98	35.98	12	15	17
36	36	19	13	13
36.02	36.02	6	13	11
36.04	36.04	8	16	8
36.06	36.06	14	17	16
36.08	36.08	8	9	10
36.1	36.1	14	13	10
36.12	36.12	8	9	9
36.14	36.14	13	15	9
36.16	36.16	11	8	8
36.18	36.18	12	16	8
36.2	36.2	11	14	21
36.22	36.22	15	10	13
36.24	36.24	8	12	9
36.26	36.26	7	18	14
36.28	36.28	11	16	12
36.3	36.3	12	12	9
36.32	36.32	11	18	19
36.34	36.34	6	13	12
36.36	36.36	16	17	12
36.38	36.38	13	7	20
36.4	36.4	13	16	16
36.42	36.42	14	12	7
36.44	36.44	15	18	10
36.46	36.46	13	9	10
36.48	36.48	13	17	10
36.5	36.5	10	12	10
36.52	36.52	13	12	15
36.54	36.54	13	9	16
36.56	36.56	14	8	11
36.58	36.58	12	17	7
36.6	36.6	12	10	11
36.62	36.62	10	14	11
36.64	36.64	7	9	13
36.66	36.66	14	11	19
36.68	36.68	20	9	9
36.7	36.7	12	9	5
36.72	36.72	17	7	12
36.74	36.74	13	14	13
36.76	36.76	11	11	8
36.78	36.78	13	8	12
36.8	36.8	14	18	7
36.82	36.82	7	16	14
36.84	36.84	10	10	11
36.86	36.86	10	5	13
36.88	36.88	14	18	11
36.9	36.9	15	4	10
36.92	36.92	16	8	10
36.94	36.94	7	12	11
36.96	36.96	5	20	19
36.98	36.98	13	10	18
37	37	11	13	9
37.02	37.02	15	15	11
37.04	37.04	12	8	22
37.06	37.06	12	10	14
37.08	37.08	18	10	18
37.1	37.1	18	14	15
37.12	37.12	9	15	20
37.14	37.14	13	12	14
37.16	37.16	6	11	13
37.18	37.18	10	13	10
37.2	37.2	14	5	10
37.22	37.22	13	11	11
37.24	37.24	11	10	8
37.26	37.26	9	9	14
37.28	37.28	8	11	16
37.3	37.3	12	16	14
37.32	37.32	11	12	13
37.34	37.34	11	11	13
37.36	37.36	14	16	16
37.38	37.38	9	13	15
37.4	37.4	16	9	11
37.42	37.42	16	12	12
37.44	37.44	10	18	7
37.46	37.46	15	9	9
37.48	37.48	12	15	7
37.5	37.5	6	16	15
37.52	37.52	5	10	12
37.54	37.54	17	14	10
37.56	37.56	11	9	17
37.58	37.58	14	11	17
37.6	37.6	9	13	8
37.62	37.62	10	14	6
37.64	37.64	13	11	12
37.66	37.66	5	16	13
37.68	37.68	10	11	11
37.7	37.7	10	11	8
37.72	37.72	7	10	18
37.74	37.74	7	14	9
37.76	37.76	9	9	11
37.78	37.78	13	9	13
37.8	37.8	21	12	11
37.82	37.82	15	10	8
37.84	37.84	15	13	6
37.86	37.86	12	8	13
37.88	37.88	3	10	12
37.9	37.9	9	7	14
37.92	37.92	10	11	22
37.94	37.94	14	10	10
37.96	37.96	14	18	10
37.98	37.98	11	11	13
38	38	8	13	9
38.02	38.02	13	12	14
38.04	38.04	12	12	12
38.06	38.06	13	15	17
38.08	38.08	14	9	10
38.1	38.1	11	14	13
38.12	38.12	15	11	10
38.14	38.14	13	9	13
38.16	38.16	22	14	8
38.18	38.18	7	10	15
38.2	38.2	16	9	8
38.22	38.22	12	15	20
38.24	38.24	5	14	9
38.26	38.26	14	11	10
38.28	38.28	8	7	9
38.3	38.3	11	19	13
38.32	38.32	5	11	15
38.34	38.34	12	10	9
38.36	38.36	17	12	12
38.38	38.38	9	12	15
38.4	38.4	9	10	15
38.42	38.42	10	9	17
38.44	38.44	11	11	16
38.46	38.46	12	12	18
38.48	38.48	11	12	13
38.5	38.5	5	4	9
38.52	38.52	21	9	7
38.54	38.54	11	12	10
38.56	38.56	14	11	10
38.58	38.58	9	11	19
38.6	38.6	13	18	14
38.62	38.62	10	17	21
38.64	38.64	11	14	14
38.66	38.66	12	9	9
38.68	38.68	11	18	16
38.7	38.7	8	10	12
38.72	38.72	11	12	12
38.74	38.74	10	10	13
38.76	38.76	12	10	12
38.78	38.78	12	18	17
38.8	38.8	11	14	17
38.82	38.82	11	3	15
38.84	38.84	12	9	14
38.86	38.86	8	15	9
38.88	38.88	11	11	13
38.9	38.9	14	9	7
38.92	38.92	17	8	9
38.94	38.94	7	8	12
38.96	38.96	12	10	9
38.98	38.98	8	13	15
39	39	9	11	10
39.02	39.02	9	8	10
39.04	39.04	9	11	10
39.06	39.06	13	11	9
39.08	39.08	12	15	19
39.1	39.1	9	13	8
39.12	39.12	18	12	12
39.14	39.14	6	7	17
39.16	39.16	9	8	9
39.18	39.18	8	12	11
39.2	39.2	15	17	16
39.22	39.22	12	7	10
39.24	39.24	18	9	14
39.26	39.26	15	13	13
39.28	39.28	11	8	14
39.3	39.3	14	2	8
39.32	39.32	10	9	11
39.34	39.34	16	14	11
39.36	39.36	12	6	14
39.38	39.38	19	9	16
39.4	39.4	14	13	9
39.42	39.42	14	19	13
39.44	39.44	12	12	17
39.46	39.46	5	7	12
39.48	39.48	16	12	15
39.5	39.5	14	14	20
39.52	39.52	9	9	14
39.54	39.54	19	14	14
39.56	39.56	13	9	14
39.58	39.58	12	12	15
39.6	39.6	9	14	7
39.62	39.62	11	15	14
39.64	39.64	11	19	9
39.66	39.66	10	16	7
39.68	39.68	17	8	10
39.7	39.7	20	9	17
39.72	39.72	12	15	14
39.74	39.74	14	8	15
39.76	39.76	15	11	11
39.78	39.78	18	10	16
39.8	39.8	8	13	16
39.82	39.82	8	7	10
39.84	39.84	19	15	15
39.86	39.86	11	11	11
39.88	39.88	16	12	16
39.9	39.9	10	15	12
39.92	39.92	16	9	17
39.94	39.94	18	14	8
39.96	39.96	16	11	15
39.98	39.98	11	10	13
40	40	13	10	16
40.02	40.02	11	13	16
40.04	40.04	18	13	12
40.06	40.06	14	14	9
40.08	40.08	13	19	9
40.1	40.1	14	14	19
40.12	40.12	10	8	11
40.14	40.14	17	18	11
40.16	40.16	13	10	12
40.18	40.18	10	13	13
40.2	40.2	7	13	14
40.22	40.22	16	8	11
40.24	40.24	13	15	13
40.26	40.26	16	8	7
40.28	40.28	12	11	11
40.3	40.3	7	15	10
40.32	40.32	11	13	15
40.34	40.34	10	18	17
40.36	40.36	15	12	13
40.38	40.38	9	13	17
40.4	40.4	12	18	10
40.42	40.42	11	11	8
40.44	40.44	11	14	10
40.46	40.46	7	11	14
40.48	40.48	16	14	13
40.5	40.5	8	13	11
40.52	40.52	17	12	25
40.54	40.54	14	12	13
40.56	40.56	11	8	8
40.58	40.58	8	9	17
40.6	40.6	12	9	14
40.62	40.62	16	7	14
40.64	40.64	14	16	12
40.66	40.66	13	12	14
40.68	40.68	11	11	10
40.7	40.7	10	9	17
40.72	40.72	14	16	14
40.74	40.74	9	9	14
40.76	40.76	19	19	14
40.78	40.78	15	10	10
40.8	40.8	10	4	12
40.82	40.82	13	16	14
40.84	40.84	15	14	13
40.86	40.86	17	16	9
40.88	40.88	12	8	10
40.9	40.9	12	17	15
40.92	40.92	11	17	13
40.94	40.94	20	9	17
40.96	40.96	13	15	16
40.98	40.98	11	18	17
41	41	10	13	12
41.02	41.02	13	17	12
41.04	41.04	18	15	10
41.06	41.06	20	7	13
41.08	41.08	15	14	15
41.1	41.1	13	16	9
41.12	41.12	16	11	19
41.14	41.14	15	17	27
41.16	41.16	10	15	11
41.18	41.18	12	13	11
41.2	41.2	12	16	10
41.22	41.22	14	11	9
41.24	41.24	22	16	29
41.26	41.26	13	6	17
41.28	41.28	12	16	8
41.3	41.3	8	11	20
41.32	41.32	15	16	8
41.34	41.34	14	8	16
41.36	41.36	15	18	16
41.38	41.38	14	11	13
41.4	41.4	14	17	12
41.42	41.42	12	15	16
41.44	41.44	14	17	9
41.46	41.46	12	13	18
41.48	41.48	22	14	19
41.5	41.5	14	13	20
41.52	41.52	17	14	14
41.54	41.54	12	10	13
41.56	41.56	14	21	17
41.58	41.58	13	15	9
41.6	41.6	18	10	18
41.62	41.62	19	11	20
41.64	41.64	19	16	18
41.66	41.66	21	11	20
41.68	41.68	23	11	15
41.7	41.7	23	21	11
41.72	41.72	15	17	19
41.74	41.74	16	14	17
41.76	41.76	22	20	15
41.78	41.78	19	23	21
41.8	41.8	16	16	17
41.82	41.82	13	22	18
41.84	41.84	21	12	16
41.86	41.86	22	19	25
41.88	41.88	31	16	24
41.9	41.9	22	20	36
41.92	41.92	24	21	16
41.94	41.94	37	23	22
41.96	41.96	30	19	21
[truncated: 1,402 more rows]

## Sheet: Supplementary Fig.2c
2ϑ degree	Room temp	150 °c	200 °c
2	6	4	7
2.02	9	4	10
2.04	5	6	7
2.06	9	6	4
2.08	6	5	7
2.1	5	8	5
2.12	5	4	10
2.14	5	6	11
2.16	6	4	7
2.18	2	4	13
2.2	12	4	7
2.22	8	2	5
2.24	5	7	8
2.26	5	3	7
2.28	9	5	11
2.3	7	3	8
2.32	5	5	10
2.34	11	6	6
2.36	6	3	5
2.38	7	5	7
2.4	3	1	5
2.42	6	5	6
2.44	1	3	6
2.46	6	1	6
2.48	5	3	4
2.5	9	4	3
2.52	9	0	6
2.54	8	2	6
2.56	8	1	7
2.58	5	4	10
2.6	5	4	6
2.62	3	5	5
2.64	6	2	4
2.66	1	7	7
2.68	8	5	3
2.7	2	1	6
2.72	9	5	8
2.74	6	2	7
2.76	5	1	7
2.78	5	3	7
2.8	11	5	6
2.82	2	4	2
2.84	4	2	6
2.86	4	4	2
2.88	3	1	3
2.9	9	4	6
2.92	5	1	7
2.94	1	7	5
2.96	5	2	6
2.98	2	5	4
3	4	1	8
3.02	2	5	5
3.04	2	2	7
3.06	6	2	0
3.08	5	1	3
3.1	3	4	9
3.12	4	3	7
3.14	2	4	2
3.16	5	3	1
3.18	3	3	2
3.2	3	3	3
3.22	4	2	5
3.24	5	4	4
3.26	4	2	4
3.28	6	3	1
3.3	1	0	4
3.32	4	1	1
3.34	6	4	4
3.36	4	1	5
3.38	3	1	9
3.4	4	3	3
3.42	4	2	3
3.44	7	6	6
3.46	4	3	3
3.48	2	1	1
3.5	2	4	2
3.52	9	1	3
3.54	2	3	4
3.56	5	0	1
3.58	5	4	6
3.6	3	4	4
3.62	3	4	3
3.64	5	1	2
3.66	4	6	5
3.68	4	2	5
3.7	4	7	5
3.72	3	1	3
3.74	2	3	5
3.76	5	3	3
3.78	3	2	2
3.8	5	3	3
3.82	5	1	2
3.84	0	2	9
3.86	5	1	3
3.88	2	1	5
3.9	5	3	5
3.92	4	4	4
3.94	3	6	6
3.96	6	3	4
3.98	3	4	2
4	4	1	4
4.02	2	1	6
4.04	3	2	2
4.06	3	2	5
4.08	1	2	6
4.1	1	0	5
4.12	4	6	3
4.14	4	2	0
4.16	3	2	5
4.18	2	2	5
4.2	1	2	4
4.22	4	2	8
4.24	4	3	3
4.26	2	4	2
4.28	5	0	2
4.3	3	4	5
4.32	3	4	3
4.34	3	2	3
4.36	5	1	2
4.38	4	4	7
4.4	3	3	4
4.42	2	2	2
4.44	7	2	1
4.46	3	3	4
4.48	3	1	1
4.5	3	2	7
4.52	3	4	4
4.54	1	7	2
4.56	1	3	2
4.58	4	4	5
4.6	4	2	2
4.62	5	2	5
4.64	5	2	5
4.66	3	3	2
4.68	4	4	0
4.7	3	2	4
4.72	0	2	4
4.74	3	3	5
4.76	2	1	7
4.78	2	4	2
4.8	1	1	1
4.82	2	2	6
4.84	3	5	1
4.86	2	0	1
4.88	1	3	3
4.9	2	1	1
4.92	2	0	7
4.94	8	2	3
4.96	6	1	4
4.98	0	0	4
5	3	2	6
5.02	3	1	2
5.04	6	4	2
5.06	5	3	1
5.08	2	1	4
5.1	2	1	5
5.12	5	2	0
5.14	3	2	3
5.16	6	1	1
5.18	2	3	3
5.2	2	4	3
5.22	3	0	0
5.24	6	1	5
5.26	1	2	2
5.28	1	5	5
5.3	0	2	1
5.32	1	4	2
5.34	3	3	5
5.36	1	1	3
5.38	3	5	0
5.4	2	5	0
5.42	3	4	4
5.44	1	5	0
5.46	3	1	2
5.48	3	5	2
5.5	2	1	3
5.52	6	3	1
5.54	1	3	0
5.56	1	1	5
5.58	1	3	3
5.6	2	0	0
5.62	0	1	1
5.64	3	4	2
5.66	1	5	3
5.68	0	1	0
5.7	1	4	0
5.72	0	0	2
5.74	4	1	2
5.76	2	1	1
5.78	6	7	1
5.8	2	3	4
5.82	6	1	1
5.84	1	5	0
5.86	2	0	3
5.88	2	3	3
5.9	6	2	3
5.92	0	3	1
5.94	2	2	2
5.96	4	2	2
5.98	2	2	1
6	4	3	2
6.02	0	1	2
6.04	3	1	0
6.06	5	3	2
6.08	2	3	3
6.1	3	1	2
6.12	4	1	3
6.14	4	3	4
6.16	5	2	1
6.18	3	0	5
6.2	4	3	3
6.22	1	4	7
6.24	2	2	2
6.26	4	3	3
6.28	4	2	4
6.3	1	1	1
6.32	4	0	1
6.34	1	3	3
6.36	1	4	4
6.38	3	3	2
6.4	2	1	2
6.42	0	1	3
6.44	3	2	6
6.46	1	3	0
6.48	5	1	1
6.5	2	1	3
6.52	1	2	5
6.54	2	1	1
6.56	1	1	2
6.58	1	1	0
6.6	1	2	3
6.62	0	1	1
6.64	2	7	6
6.66	2	3	5
6.68	1	1	0
6.7	0	2	5
6.72	1	4	0
6.74	2	1	2
6.76	1	3	2
6.78	1	2	3
6.8	0	1	2
6.82	2	3	2
6.84	2	4	5
6.86	2	3	4
6.88	0	5	1
6.9	0	1	7
6.92	1	1	4
6.94	2	2	1
6.96	1	1	2
6.98	5	1	2
7	6	1	3
7.02	1	2	1
7.04	3	3	6
7.06	0	4	2
7.08	2	5	2
7.1	2	3	2
7.12	3	3	2
7.14	4	1	5
7.16	3	2	2
7.18	1	2	4
7.2	5	3	4
7.22	1	3	2
7.24	0	0	2
7.26	2	2	2
7.28	2	3	5
7.3	3	2	4
7.32	3	4	2
7.34	0	3	1
7.36	2	4	1
7.38	1	2	2
7.4	4	5	3
7.42	1	5	1
7.44	1	4	3
7.46	2	3	0
7.48	5	2	1
7.5	3	0	0
7.52	2	3	3
7.54	4	3	3
7.56	2	2	2
7.58	2	3	2
7.6	2	1	2
7.62	4	4	1
7.64	2	2	0
7.66	3	0	5
7.68	3	6	4
7.7	3	3	1
7.72	2	4	4
7.74	5	3	5
7.76	0	1	2
7.78	1	4	2
7.8	2	1	3
7.82	6	0	1
7.84	5	5	4
7.86	2	4	3
7.88	1	3	3
7.9	5	8	2
7.92	1	1	1
7.94	3	1	3
7.96	1	3	3
7.98	2	0	2
8	2	2	4
8.02	6	2	6
8.04	4	0	3
8.06	1	3	3
8.08	1	2	1
8.1	5	5	2
8.12	2	4	1
8.14	2	4	2
8.16	1	0	1
8.18	3	2	2
8.2	3	5	1
8.22	5	1	0
8.24	3	2	1
8.26	1	2	6
8.28	0	2	6
8.3	1	4	3
8.32	2	2	5
8.34	2	4	3
8.36	6	0	0
8.38	5	3	1
8.4	3	3	5
8.42	0	2	2
8.44	4	1	3
8.46	2	2	0
8.48	5	5	5
8.5	3	2	5
8.52	1	2	2
8.54	2	6	2
8.56	1	3	1
8.58	5	3	5
8.6	3	3	3
8.62	1	2	4
8.64	5	4	2
8.66	0	2	4
8.68	2	3	4
8.7	4	3	0
8.72	1	4	0
8.74	6	4	2
8.76	1	2	4
8.78	3	4	4
8.8	3	1	1
8.82	5	3	3
8.84	5	1	0
8.86	1	3	1
8.88	3	4	4
8.9	4	2	5
8.92	0	4	2
8.94	3	2	2
8.96	2	0	1
8.98	5	5	4
9	5	3	5
9.02	2	1	4
9.04	2	1	6
9.06	4	7	4
9.08	4	3	2
9.1	7	4	1
9.12	4	3	3
9.14	1	2	2
9.16	2	1	3
9.18	6	1	2
9.2	4	4	8
9.22	1	5	4
9.24	4	2	1
9.26	5	2	2
9.28	2	4	4
9.3	2	5	3
9.32	3	3	2
9.34	1	3	3
9.36	0	2	2
9.38	2	4	4
9.4	2	0	6
9.42	1	8	3
9.44	2	3	3
9.46	6	1	2
9.48	0	4	2
9.5	5	5	2
9.52	3	5	5
9.54	1	1	2
9.56	2	5	5
9.58	3	1	4
9.6	3	2	3
9.62	2	5	3
9.64	0	2	2
9.66	3	3	2
9.68	3	4	3
9.7	2	0	4
9.72	4	2	4
9.74	2	0	2
9.76	3	3	4
9.78	2	0	3
9.8	4	3	2
9.82	3	1	8
9.84	2	0	2
9.86	2	2	2
9.88	2	3	0
9.9	5	4	6
9.92	1	2	6
9.94	4	2	5
9.96	3	2	6
9.98	5	2	4
10	1	3	4
10.02	1	2	5
10.04	2	1	2
10.06	1	2	8
10.08	2	1	1
10.1	2	3	2
10.12	2	0	3
10.14	3	0	3
10.16	2	3	3
10.18	2	2	5
10.2	5	1	4
10.22	3	1	7
10.24	2	2	3
10.26	0	3	2
10.28	2	2	1
10.3	0	1	2
10.32	1	6	2
10.34	6	0	4
10.36	4	2	6
10.38	4	3	2
10.4	3	2	2
10.42	0	3	3
10.44	2	5	3
10.46	6	4	2
10.48	2	3	3
10.5	4	2	7
10.52	4	1	3
10.54	2	6	4
10.56	0	2	2
10.58	2	4	8
10.6	4	2	5
10.62	7	4	0
10.64	4	3	6
10.66	2	1	5
10.68	7	5	2
10.7	3	1	3
10.72	1	4	1
10.74	2	1	2
10.76	4	3	4
10.78	3	3	4
10.8	3	2	2
10.82	2	3	8
10.84	2	4	2
10.86	2	4	3
10.88	2	7	5
10.9	7	1	5
10.92	0	4	4
10.94	1	1	4
10.96	6	3	4
10.98	1	2	4
11	6	5	9
11.02	2	3	5
11.04	5	2	6
11.06	4	1	2
11.08	10	2	3
11.1	6	4	2
11.12	2	3	3
11.14	5	4	5
11.16	2	8	4
11.18	3	2	4
11.2	2	5	2
11.22	4	1	3
11.24	2	3	3
11.26	5	3	3
11.28	4	5	3
11.3	5	2	2
11.32	2	2	6
11.34	4	5	3
11.36	2	6	7
11.38	3	4	1
11.4	1	4	4
11.42	6	1	3
11.44	6	3	6
11.46	2	5	3
11.48	2	5	5
11.5	6	3	1
11.52	5	4	2
11.54	1	5	2
11.56	2	2	3
11.58	4	4	8
11.6	3	3	1
11.62	3	1	7
11.64	3	6	6
11.66	2	2	1
11.68	4	2	2
11.7	4	2	6
11.72	2	3	3
11.74	6	1	3
11.76	9	5	5
11.78	5	8	6
11.8	1	1	2
11.82	3	4	4
11.84	3	2	5
11.86	3	5	8
11.88	2	2	5
11.9	2	5	2
11.92	3	0	7
11.94	3	6	5
11.96	0	4	3
11.98	0	2	3
12	4	5	3
12.02	7	5	3
12.04	0	1	5
12.06	4	2	4
12.08	3	7	3
12.1	6	1	0
12.12	3	4	4
12.14	3	5	7
12.16	4	3	2
12.18	3	3	2
12.2	1	5	4
12.22	4	4	4
12.24	6	6	2
12.26	5	5	3
12.28	3	3	4
12.3	4	2	3
12.32	4	5	5
12.34	5	10	2
12.36	1	1	1
12.38	4	1	9
12.4	5	4	3
12.42	3	3	3
12.44	7	1	6
12.46	2	1	1
12.48	3	2	8
12.5	2	6	3
12.52	1	4	3
12.54	3	5	1
12.56	4	1	3
12.58	5	2	1
12.6	4	5	3
12.62	4	3	11
12.64	2	4	3
12.66	5	2	6
12.68	3	3	3
12.7	4	7	2
12.72	6	4	4
12.74	3	3	2
12.76	4	3	3
12.78	2	7	4
12.8	3	2	4
12.82	3	4	4
12.84	0	3	3
12.86	6	6	4
12.88	3	2	2
12.9	5	7	6
12.92	8	1	4
12.94	5	2	3
12.96	4	3	3
12.98	7	5	5
13	4	3	2
13.02	5	2	6
13.04	5	3	3
13.06	4	6	7
13.08	7	3	5
13.1	4	3	6
13.12	4	7	7
13.14	4	3	7
13.16	1	3	4
13.18	4	4	6
13.2	7	3	3
13.22	1	4	5
13.24	7	4	8
13.26	5	4	3
13.28	4	2	3
13.3	4	2	3
13.32	1	7	2
13.34	3	7	3
13.36	8	5	2
13.38	5	5	7
13.4	2	2	5
13.42	3	6	3
13.44	4	3	3
13.46	1	6	5
13.48	6	5	2
13.5	2	1	5
13.52	3	6	3
13.54	4	6	5
13.56	4	7	2
13.58	2	2	6
13.6	5	7	5
13.62	4	2	3
13.64	5	7	3
13.66	5	6	5
13.68	4	5	5
13.7	5	8	3
13.72	3	6	4
13.74	3	2	5
13.76	4	3	6
13.78	7	5	3
13.8	2	7	2
13.82	1	3	6
13.84	3	2	3
13.86	5	4	5
13.88	3	2	6
13.9	2	2	3
13.92	4	5	4
13.94	4	6	3
13.96	6	2	5
13.98	3	5	9
14	5	7	4
14.02	5	6	4
14.04	3	3	5
14.06	3	5	2
14.08	2	2	7
14.1	4	7	1
14.12	6	9	8
14.14	4	6	6
14.16	3	8	4
14.18	8	7	5
14.2	2	1	3
14.22	6	8	10
14.24	5	5	0
14.26	3	1	5
14.28	4	4	3
14.3	5	2	6
14.32	5	4	6
14.34	3	2	6
14.36	7	5	6
14.38	2	2	6
14.4	5	3	5
14.42	4	6	7
14.44	7	3	4
14.46	6	4	1
14.48	5	4	6
14.5	2	1	3
14.52	4	5	5
14.54	3	3	5
14.56	8	2	5
14.58	4	6	2
14.6	6	8	4
14.62	6	7	4
14.64	3	3	6
14.66	4	2	3
14.68	4	3	4
14.7	5	6	5
14.72	1	4	8
14.74	3	4	6
14.76	4	3	3
14.78	8	8	5
14.8	4	5	4
14.82	3	6	8
14.84	6	3	7
14.86	12	4	1
14.88	6	5	4
14.9	4	6	5
14.92	5	5	5
14.94	5	6	8
14.96	0	7	4
14.98	1	6	3
15	10	6	7
15.02	0	6	2
15.04	2	3	6
15.06	1	1	3
15.08	1	3	8
15.1	10	6	3
15.12	4	10	6
15.14	1	3	7
15.16	6	5	2
15.18	5	7	7
15.2	5	6	8
15.22	5	5	5
15.24	5	4	5
15.26	2	7	5
15.28	5	3	4
15.3	3	1	4
15.32	4	1	2
15.34	3	4	5
15.36	5	2	5
15.38	5	1	10
15.4	9	7	4
15.42	4	5	4
15.44	4	8	6
15.46	7	4	3
15.48	4	4	6
15.5	5	4	7
15.52	2	3	7
15.54	7	4	3
15.56	4	4	4
15.58	2	1	4
15.6	2	7	2
15.62	4	9	2
15.64	3	3	4
15.66	5	3	7
15.68	8	3	3
15.7	4	3	7
15.72	8	7	3
15.74	3	3	7
15.76	3	3	6
15.78	5	4	5
15.8	3	3	5
15.82	4	5	5
15.84	4	3	5
15.86	4	3	2
15.88	3	5	2
15.9	5	6	7
15.92	4	5	11
15.94	2	1	6
15.96	5	7	3
15.98	5	7	4
16	5	4	6
16.02	2	8	4
16.04	8	5	3
16.06	2	3	8
16.08	4	8	6
16.1	7	11	3
16.12	3	7	6
16.14	8	6	6
16.16	3	3	8
16.18	6	3	6
16.2	4	7	8
16.22	6	3	5
16.24	8	5	3
16.26	7	10	4
16.28	3	6	7
16.3	1	5	3
16.32	9	6	6
16.34	5	2	8
16.36	5	5	4
16.38	9	4	3
16.4	9	6	4
16.42	2	4	3
16.44	6	3	2
16.46	5	4	3
16.48	6	7	8
16.5	6	6	4
16.52	2	7	3
16.54	7	7	8
16.56	13	7	11
16.58	7	4	8
16.6	8	5	8
16.62	3	6	6
16.64	3	3	6
16.66	7	6	5
16.68	3	7	7
16.7	5	5	6
16.72	10	3	2
16.74	5	6	7
16.76	6	7	7
16.78	5	9	9
16.8	5	6	3
16.82	7	3	11
16.84	9	4	7
16.86	3	5	9
16.88	2	3	4
16.9	3	0	8
16.92	12	6	6
16.94	2	6	7
16.96	8	2	5
16.98	7	4	4
17	4	8	5
17.02	4	3	7
17.04	6	6	6
17.06	9	2	3
17.08	6	4	3
17.1	2	4	5
17.12	2	8	5
17.14	4	4	6
17.16	5	5	5
17.18	7	7	7
17.2	7	8	5
17.22	10	6	5
17.24	8	5	4
17.26	3	3	8
17.28	9	4	2
17.3	3	7	5
17.32	7	8	6
17.34	7	14	4
17.36	6	5	9
17.38	6	7	5
17.4	5	4	4
17.42	4	8	7
17.44	3	5	8
17.46	4	4	7
17.48	12	10	6
17.5	3	10	11
17.52	6	6	10
17.54	9	2	6
17.56	4	0	8
17.58	9	7	6
17.6	5	5	6
17.62	5	7	7
17.64	5	6	8
17.66	6	2	6
17.68	8	4	10
17.7	10	5	6
17.72	10	8	5
17.74	12	6	7
17.76	3	9	9
17.78	6	3	6
17.8	6	7	6
17.82	7	5	5
17.84	4	4	10
17.86	6	8	5
17.88	6	5	6
17.9	2	6	7
17.92	2	5	4
17.94	7	8	7
17.96	5	3	4
17.98	8	7	14
18	10	10	6
18.02	7	7	3
18.04	3	5	8
18.06	6	1	5
18.08	1	7	9
18.1	7	4	3
18.12	9	9	8
18.14	8	7	12
18.16	6	6	11
18.18	2	5	5
18.2	8	6	9
18.22	4	3	8
18.24	9	13	14
18.26	2	10	11
18.28	8	6	6
18.3	3	9	7
18.32	7	5	6
18.34	7	2	9
18.36	12	9	6
18.38	11	4	7
18.4	15	6	11
18.42	7	10	4
18.44	5	7	10
18.46	6	8	10
18.48	5	9	10
18.5	7	5	9
18.52	9	10	12
18.54	13	4	3
18.56	12	6	7
18.58	5	10	7
18.6	6	8	6
18.62	7	7	5
18.64	4	8	10
18.66	3	7	10
18.68	10	4	12
18.7	7	7	7
18.72	8	6	3
18.74	10	9	9
18.76	8	8	9
18.78	10	4	6
18.8	8	8	7
18.82	7	4	7
18.84	7	5	7
18.86	9	9	8
18.88	9	9	8
18.9	7	4	5
18.92	6	8	6
18.94	7	6	6
18.96	9	6	10
18.98	14	6	7
19	10	3	12
19.02	4	6	13
19.04	7	10	4
19.06	12	5	7
19.08	7	7	8
19.1	8	6	9
19.12	7	11	9
19.14	6	11	6
19.16	5	8	4
19.18	7	8	12
19.2	3	6	13
19.22	8	4	7
19.24	9	13	13
19.26	10	8	13
19.28	10	7	7
19.3	6	9	10
19.32	11	6	12
19.34	3	11	10
19.36	5	14	12
19.38	9	6	11
19.4	4	11	7
19.42	7	8	8
19.44	9	8	11
19.46	11	7	4
19.48	15	2	10
19.5	10	7	6
19.52	3	8	7
19.54	11	12	7
19.56	12	6	5
19.58	8	11	9
19.6	13	7	7
19.62	7	5	12
19.64	9	12	11
19.66	6	8	9
19.68	9	5	9
19.7	10	5	12
19.72	7	10	4
19.74	8	8	11
19.76	8	5	9
19.78	4	8	10
19.8	14	9	7
19.82	7	10	7
19.84	8	10	12
19.86	12	7	11
19.88	6	9	11
19.9	10	6	5
19.92	4	10	11
19.94	6	6	10
19.96	4	10	8
19.98	11	9	11
20	2	8	11
20.02	9	10	14
20.04	7	8	11
20.06	8	8	8
20.08	6	12	12
20.1	11	13	7
20.12	5	5	6
20.14	10	7	10
20.16	9	6	12
20.18	5	7	10
20.2	9	8	16
20.22	10	10	7
20.24	14	8	7
20.26	4	15	6
20.28	4	4	10
20.3	10	8	8
20.32	8	9	6
20.34	13	4	6
20.36	3	5	9
20.38	9	5	10
20.4	10	10	9
20.42	11	11	7
20.44	17	7	15
20.46	7	7	8
20.48	10	8	12
20.5	5	4	6
20.52	9	9	20
20.54	15	7	12
20.56	11	7	8
20.58	6	9	7
20.6	12	7	8
20.62	11	5	8
20.64	11	5	11
20.66	14	12	9
20.68	8	6	10
20.7	7	14	6
20.72	13	14	13
20.74	8	9	13
20.76	9	10	20
20.78	11	11	6
20.8	5	9	7
20.82	12	11	8
20.84	7	6	4
20.86	12	13	10
20.88	11	10	9
20.9	11	2	7
20.92	8	13	3
20.94	6	3	12
20.96	9	8	8
20.98	10	10	8
21	10	12	17
21.02	10	16	5
21.04	14	10	6
21.06	17	6	8
21.08	14	9	7
21.1	12	11	9
21.12	12	5	12
21.14	7	13	12
21.16	6	7	11
21.18	8	13	10
21.2	9	6	8
21.22	8	10	11
21.24	9	10	9
21.26	7	9	7
21.28	5	6	10
21.3	7	5	16
21.32	13	8	9
21.34	9	10	12
21.36	10	5	6
21.38	6	7	13
21.4	12	5	16
21.42	9	10	11
21.44	6	8	7
21.46	8	7	6
21.48	11	14	11
21.5	13	17	12
21.52	10	10	5
21.54	8	7	12
21.56	8	6	15
21.58	11	7	13
21.6	7	7	10
21.62	13	8	7
21.64	12	14	4
21.66	12	7	25
21.68	9	13	2
21.7	12	19	7
21.72	13	9	14
21.74	15	6	13
21.76	9	6	12
21.78	16	11	7
21.8	6	11	12
21.82	5	7	8
21.84	17	14	13
21.86	11	6	5
21.88	9	10	4
21.9	11	7	13
21.92	7	7	11
21.94	12	17	16
21.96	9	17	13
21.98	7	12	16
22	19	11	11
22.02	9	8	11
22.04	13	12	14
22.06	10	8	18
22.08	8	15	15
22.1	8	13	9
22.12	11	8	11
22.14	12	14	15
22.16	9	8	16
22.18	10	13	19
22.2	11	12	11
22.22	9	10	10
22.24	20	11	15
22.26	17	8	15
22.28	14	17	15
22.3	10	8	15
22.32	13	12	19
22.34	9	13	9
22.36	10	7	10
22.38	11	11	7
22.4	12	14	4
22.42	17	8	13
22.44	7	19	15
22.46	18	7	13
22.48	11	5	16
22.5	13	7	12
22.52	10	18	21
22.54	6	13	9
22.56	10	10	8
22.58	16	10	16
22.6	13	12	12
22.62	13	6	16
22.64	8	8	10
22.66	11	11	13
22.68	8	6	7
22.7	5	9	17
22.72	18	10	8
22.74	12	11	11
22.76	15	12	12
22.78	15	14	17
22.8	10	10	14
22.82	14	13	16
22.84	14	10	14
22.86	15	7	10
22.88	10	10	19
22.9	13	8	15
22.92	10	11	15
22.94	6	14	18
22.96	10	11	13
22.98	16	13	13
23	12	14	10
23.02	12	11	14
23.04	9	11	14
23.06	9	10	14
23.08	13	15	8
23.1	14	13	15
23.12	9	6	9
23.14	10	14	20
23.16	14	10	12
23.18	15	11	14
23.2	20	9	9
23.22	9	13	19
23.24	13	9	14
23.26	16	11	13
23.28	7	20	17
23.3	10	13	11
23.32	12	15	14
23.34	17	9	13
23.36	12	12	16
23.38	15	10	14
23.4	19	9	19
23.42	17	14	16
23.44	10	10	18
23.46	10	14	18
23.48	17	9	17
23.5	6	18	16
23.52	11	8	17
23.54	12	11	14
23.56	11	9	18
23.58	11	7	18
23.6	12	12	10
23.62	9	13	14
23.64	16	22	10
23.66	13	14	9
23.68	10	17	18
23.7	11	8	17
23.72	19	14	24
23.74	12	9	15
23.76	18	10	16
23.78	14	6	20
23.8	12	13	15
23.82	21	7	19
23.84	8	13	16
23.86	12	10	17
23.88	16	11	17
23.9	15	10	18
23.92	16	17	19
23.94	23	14	20
23.96	19	16	20
23.98	10	12	15
24	21	10	19
24.02	23	10	25
24.04	14	12	22
24.06	11	12	14
24.08	17	9	21
24.1	28	14	21
24.12	18	15	13
24.14	18	9	19
24.16	12	11	14
24.18	19	13	26
24.2	27	10	22
24.22	19	14	23
24.24	19	13	20
24.26	20	16	18
24.28	22	13	17
24.3	24	10	19
24.32	19	14	26
24.34	18	14	20
24.36	17	15	16
24.38	15	16	22
24.4	16	17	21
24.42	20	14	22
24.44	21	13	25
24.46	14	12	18
24.48	28	14	19
24.5	24	15	24
24.52	27	11	22
24.54	18	16	22
24.56	16	12	31
24.58	16	12	27
24.6	20	19	17
24.62	21	18	29
24.64	23	9	23
24.66	17	10	33
24.68	24	26	26
24.7	22	17	26
24.72	16	15	26
24.74	20	17	29
24.76	36	12	25
24.78	22	13	30
24.8	22	17	22
24.82	29	17	32
24.84	25	19	17
24.86	31	14	23
24.88	37	7	21
24.9	24	12	35
24.92	25	16	36
24.94	27	17	31
24.96	22	14	30
24.98	30	20	38
25	29	26	32
25.02	39	20	40
25.04	23	20	35
25.06	24	22	36
25.08	36	21	45
25.1	34	31	53
25.12	42	21	38
25.14	38	30	48
25.16	34	35	53
25.18	40	31	54
25.2	46	26	58
25.22	60	46	52
25.24	52	47	85
25.26	60	70	69
25.28	55	64	101
25.3	78	93	101
25.32	57	118	102
25.34	84	184	139
25.36	105	199	151
25.38	146	255	214
25.4	139	271	203
25.42	173	287	199
25.44	177	240	180
25.46	170	216	163
25.48	160	193	163
25.5	174	132	137
25.52	147	110	132
25.54	124	83	92
25.56	109	63	88
25.58	96	54	65
25.6	66	44	76
25.62	85	44	72
25.64	61	38	54
25.66	53	30	50
25.68	59	31	55
25.7	51	27	51
25.72	40	21	42
25.74	39	21	51
25.76	45	17	30
25.78	48	17	40
25.8	39	20	39
25.82	40	14	44
25.84	32	18	49
25.86	40	14	37
25.88	35	20	37
25.9	25	26	37
25.92	30	15	31
25.94	39	14	38
25.96	21	15	33
25.98	23	17	23
26	24	7	40
26.02	24	17	22
26.04	25	13	23
26.06	14	21	30
26.08	22	11	20
26.1	23	13	28
26.12	14	21	26
26.14	30	10	30
26.16	17	16	27
26.18	25	12	17
26.2	21	13	15
26.22	31	11	12
26.24	28	16	17
26.26	16	17	21
26.28	18	22	23
26.3	21	9	20
26.32	24	17	10
26.34	24	9	21
26.36	14	9	22
26.38	17	15	20
26.4	17	17	14
26.42	22	17	19
26.44	31	15	18
26.46	15	14	19
26.48	15	11	17
26.5	15	14	16
26.52	24	23	18
26.54	20	10	25
26.56	10	13	20
26.58	11	15	17
26.6	18	10	16
26.62	18	14	18
26.64	20	11	20
26.66	15	16	20
26.68	17	24	19
26.7	13	11	17
26.72	15	18	19
26.74	23	15	25
26.76	17	10	25
26.78	17	20	23
26.8	17	12	14
26.82	17	17	17
26.84	17	18	20
26.86	18	12	25
26.88	26	11	21
26.9	14	10	17
26.92	18	11	21
26.94	21	6	15
26.96	21	9	18
26.98	15	8	13
27	16	10	18
27.02	18	9	19
27.04	16	12	17
27.06	14	11	15
27.08	13	12	17
27.1	7	14	19
27.12	20	15	9
27.14	15	13	25
27.16	11	9	11
27.18	13	18	15
27.2	11	19	14
27.22	24	19	13
27.24	18	10	18
27.26	18	12	18
27.28	18	16	18
27.3	20	13	12
27.32	16	16	19
27.34	25	12	14
27.36	24	20	20
27.38	18	17	24
27.4	20	8	20
27.42	18	12	13
27.44	14	6	18
27.46	11	19	12
27.48	13	17	17
27.5	15	22	16
27.52	12	10	16
27.54	22	14	14
27.56	25	11	13
27.58	28	9	11
27.6	17	13	23
27.62	19	13	16
27.64	15	12	10
27.66	13	13	16
27.68	21	11	14
27.7	14	9	20
27.72	19	15	23
27.74	15	16	17
27.76	21	13	23
27.78	16	19	21
27.8	14	16	11
27.82	22	8	9
27.84	12	15	17
27.86	14	16	14
27.88	17	14	12
27.9	13	9	20
27.92	8	12	16
27.94	19	12	13
27.96	20	16	11
27.98	18	15	20
28	17	10	19
28.02	21	15	25
28.04	12	16	14
28.06	17	12	17
28.08	22	15	16
28.1	13	11	16
28.12	12	16	15
28.14	18	12	21
28.16	9	18	17
28.18	11	11	12
28.2	14	11	10
28.22	16	16	13
28.24	18	14	16
28.26	14	12	12
28.28	21	11	19
28.3	14	15	16
28.32	21	15	8
28.34	10	11	16
28.36	23	10	13
28.38	13	17	17
28.4	14	11	10
28.42	18	12	12
28.44	8	10	12
28.46	15	8	10
28.48	16	11	24
28.5	18	11	13
28.52	15	9	13
28.54	13	11	22
28.56	20	14	20
28.58	18	20	10
28.6	20	9	20
28.62	14	13	13
28.64	17	17	17
28.66	10	11	14
28.68	10	8	16
28.7	21	13	19
28.72	12	12	10
28.74	15	15	23
28.76	11	10	18
28.78	11	17	12
28.8	9	15	15
28.82	10	16	15
28.84	19	8	16
28.86	10	15	16
28.88	13	9	16
28.9	12	18	16
28.92	20	16	26
28.94	19	15	16
28.96	13	16	16
28.98	14	12	19
29	18	13	14
29.02	20	16	11
29.04	14	12	15
29.06	13	14	13
29.08	26	16	16
29.1	19	12	21
29.12	17	20	17
29.14	19	12	13
29.16	16	19	22
29.18	11	23	25
29.2	18	20	13
29.22	15	16	22
29.24	18	24	25
29.26	20	15	19
29.28	7	16	17
29.3	16	22	22
29.32	14	21	22
29.34	22	28	25
29.36	20	23	21
29.38	14	31	26
29.4	21	37	20
29.42	15	40	28
29.44	16	41	31
29.46	26	34	22
29.48	28	46	14
29.5	22	31	20
29.52	16	41	23
29.54	27	35	25
29.56	18	25	23
29.58	23	21	18
29.6	19	14	17
29.62	25	18	19
29.64	19	18	19
29.66	22	17	12
29.68	21	19	10
29.7	18	20	17
29.72	13	14	15
29.74	13	13	16
29.76	15	17	22
29.78	19	15	12
29.8	12	15	14
29.82	16	11	18
29.84	19	13	17
29.86	19	12	16
29.88	15	15	17
29.9	15	10	15
29.92	17	11	15
29.94	12	9	9
29.96	19	19	14
29.98	18	9	12
30	14	16	16
30.02	15	17	20
30.04	13	13	9
30.06	17	13	9
30.08	13	7	26
30.1	16	12	13
30.12	15	11	16
30.14	7	12	14
30.16	11	16	22
30.18	12	10	12
30.2	19	7	13
30.22	14	13	11
30.24	20	15	19
30.26	16	11	8
30.28	15	13	22
30.3	14	17	16
30.32	15	8	22
30.34	13	13	19
30.36	13	12	21
30.38	15	18	25
30.4	14	16	17
30.42	11	19	21
30.44	17	12	11
30.46	18	16	18
30.48	11	1	21
30.5	17	14	19
30.52	12	16	15
30.54	18	19	19
30.56	18	14	17
30.58	14	9	17
30.6	21	16	20
30.62	17	15	13
30.64	17	10	17
30.66	18	19	20
30.68	17	15	11
30.7	16	9	12
30.72	15	12	18
30.74	20	16	13
30.76	20	14	16
30.78	12	14	18
30.8	22	11	16
30.82	13	19	15
30.84	21	14	11
30.86	20	13	15
30.88	16	17	13
30.9	25	22	13
30.92	7	15	23
30.94	18	16	14
30.96	8	9	23
30.98	17	17	13
31	16	14	15
31.02	10	14	14
31.04	12	14	7
31.06	19	26	21
31.08	12	13	19
31.1	21	21	22
31.12	9	12	17
31.14	13	17	16
31.16	15	14	20
31.18	18	8	16
31.2	17	19	16
31.22	11	17	10
31.24	17	12	11
31.26	10	24	14
31.28	13	19	8
31.3	17	13	12
31.32	14	14	14
31.34	15	9	13
31.36	9	15	18
31.38	21	16	14
31.4	19	16	12
31.42	13	12	15
31.44	16	13	17
31.46	13	13	16
31.48	23	17	17
31.5	11	18	18
31.52	13	17	12
31.54	11	13	10
31.56	13	12	17
31.58	18	17	14
31.6	22	12	13
31.62	12	14	20
31.64	16	20	9
31.66	15	13	16
31.68	8	13	15
31.7	12	17	16
31.72	17	12	16
31.74	17	16	12
31.76	12	17	12
31.78	15	16	12
31.8	12	16	25
31.82	21	9	9
31.84	11	16	12
31.86	14	11	9
31.88	13	11	14
31.9	9	16	14
31.92	18	20	6
31.94	11	17	14
31.96	12	13	16
31.98	15	10	15
32	24	12	20
32.02	15	19	20
32.04	15	11	15
32.06	16	12	8
32.08	20	14	15
32.1	20	16	11
32.12	9	13	12
32.14	13	17	11
32.16	13	9	13
32.18	29	20	13
32.2	8	11	13
32.22	13	8	14
32.24	12	17	22
32.26	12	14	16
32.28	13	14	17
32.3	15	10	13
32.32	9	10	14
32.34	13	20	17
32.36	16	10	15
32.38	18	11	15
32.4	15	16	15
32.42	13	19	14
32.44	13	19	5
32.46	12	17	19
32.48	10	17	18
32.5	9	8	12
32.52	13	13	13
32.54	21	12	9
32.56	12	15	17
32.58	12	10	17
32.6	19	11	10
32.62	13	12	12
32.64	12	22	8
32.66	15	11	18
32.68	10	14	10
32.7	9	8	7
32.72	19	11	15
32.74	18	17	12
32.76	10	19	21
32.78	10	20	5
32.8	11	10	25
32.82	13	13	11
32.84	13	13	16
32.86	10	11	13
32.88	11	15	14
32.9	11	12	16
32.92	15	9	15
32.94	13	15	12
32.96	18	18	11
32.98	11	15	15
33	20	9	10
33.02	10	10	15
33.04	21	14	15
33.06	12	11	12
33.08	14	11	10
33.1	5	15	15
33.12	16	4	12
33.14	12	19	11
33.16	15	6	18
33.18	9	15	19
33.2	7	10	16
33.22	11	9	11
33.24	8	17	7
33.26	14	10	18
33.28	20	13	15
33.3	11	16	14
33.32	10	13	9
33.34	15	20	13
33.36	15	15	12
33.38	9	16	8
33.4	18	14	15
33.42	25	17	17
33.44	10	14	14
33.46	20	10	11
33.48	15	11	16
33.5	11	13	11
33.52	18	13	15
33.54	14	23	21
33.56	17	12	10
33.58	13	16	14
33.6	16	11	12
33.62	15	10	15
33.64	14	15	17
33.66	12	10	15
33.68	18	14	12
33.7	14	12	15
33.72	18	13	22
33.74	9	11	11
33.76	14	14	20
33.78	9	15	15
33.8	15	13	21
33.82	8	12	13
33.84	17	17	16
33.86	10	13	14
33.88	10	11	15
33.9	11	11	23
33.92	13	8	12
33.94	14	13	12
33.96	14	8	15
33.98	14	21	15
34	18	14	18
34.02	10	10	12
34.04	16	9	16
34.06	12	9	16
34.08	14	15	15
34.1	14	16	11
34.12	8	13	8
34.14	13	18	17
34.16	11	12	8
34.18	12	12	17
34.2	7	8	12
34.22	11	6	10
34.24	12	9	8
34.26	9	14	7
34.28	10	16	18
34.3	12	14	13
34.32	16	14	12
34.34	9	19	25
34.36	14	6	8
34.38	15	15	10
34.4	14	10	15
34.42	16	9	12
34.44	7	14	10
34.46	9	12	10
34.48	12	8	9
34.5	6	17	14
34.52	14	11	15
34.54	17	12	15
34.56	12	19	8
34.58	12	14	10
34.6	18	8	12
34.62	15	8	12
34.64	9	10	12
34.66	11	10	12
34.68	13	10	16
34.7	12	13	10
34.72	11	19	13
34.74	13	15	13
34.76	11	14	6
34.78	20	16	16
34.8	18	12	14
34.82	9	16	12
34.84	10	10	27
34.86	16	9	18
34.88	16	12	17
34.9	13	8	14
34.92	13	15	11
34.94	12	7	7
34.96	13	15	15
34.98	10	14	9
35	9	12	14
35.02	9	13	17
35.04	15	12	13
35.06	12	16	9
35.08	17	6	20
35.1	7	15	9
35.12	13	16	15
35.14	13	15	10
35.16	14	7	12
35.18	18	13	15
35.2	11	7	9
35.22	11	9	16
35.24	13	12	13
35.26	9	9	12
35.28	17	11	15
35.3	14	10	13
35.32	5	9	19
35.34	9	13	9
35.36	11	14	19
35.38	13	10	16
35.4	7	10	11
35.42	13	13	15
35.44	8	9	7
35.46	10	13	20
35.48	18	14	14
35.5	16	12	8
35.52	11	13	15
35.54	10	15	15
35.56	14	11	6
35.58	13	16	15
35.6	13	15	16
35.62	10	9	16
35.64	25	14	10
35.66	19	16	14
35.68	16	16	11
35.7	14	7	7
35.72	17	11	13
35.74	15	14	12
35.76	13	9	11
35.78	10	9	9
35.8	10	13	11
35.82	8	18	11
35.84	18	17	6
35.86	15	12	13
35.88	18	20	7
35.9	8	8	13
35.92	15	15	12
35.94	10	10	12
35.96	11	12	16
35.98	17	17	18
36	13	9	14
36.02	11	9	14
36.04	8	11	15
36.06	16	16	20
36.08	10	15	13
36.1	10	8	10
36.12	9	11	18
36.14	9	16	19
36.16	8	7	14
36.18	8	20	13
36.2	21	3	19
36.22	13	18	16
36.24	9	13	17
36.26	14	9	9
36.28	12	14	13
36.3	9	10	9
36.32	19	15	15
36.34	12	10	11
36.36	12	10	15
36.38	20	9	8
36.4	16	13	11
36.42	7	10	9
36.44	10	17	13
36.46	10	9	13
36.48	10	9	9
36.5	10	10	10
36.52	15	11	11
36.54	16	13	15
36.56	11	6	10
36.58	7	5	13
36.6	11	18	9
36.62	11	9	8
36.64	13	12	18
36.66	19	13	22
36.68	9	13	13
36.7	5	10	15
36.72	12	7	18
36.74	13	6	10
36.76	8	11	7
36.78	12	15	16
36.8	7	7	11
36.82	14	8	8
36.84	11	12	9
36.86	13	12	12
36.88	11	15	22
36.9	10	14	13
36.92	10	18	9
36.94	11	17	15
36.96	19	19	10
36.98	18	13	6
37	9	7	16
37.02	11	16	10
37.04	22	13	11
37.06	14	15	16
37.08	18	11	15
37.1	15	11	17
37.12	20	11	12
37.14	14	15	7
37.16	13	16	10
37.18	10	11	12
37.2	10	9	9
37.22	11	15	10
37.24	8	11	16
37.26	14	16	13
37.28	16	9	7
37.3	14	8	16
37.32	13	8	10
37.34	13	8	16
37.36	16	8	13
37.38	15	3	12
37.4	11	15	13
37.42	12	10	16
37.44	7	8	7
37.46	9	12	9
37.48	7	5	9
37.5	15	7	9
37.52	12	17	16
37.54	10	15	9
37.56	17	11	14
37.58	17	9	10
37.6	8	21	14
37.62	6	9	14
37.64	12	10	15
37.66	13	20	13
37.68	11	16	19
37.7	8	13	14
37.72	18	10	11
37.74	9	12	14
37.76	11	14	9
37.78	13	16	14
37.8	11	13	16
37.82	8	16	16
37.84	6	10	14
37.86	13	17	11
37.88	12	10	11
37.9	14	14	12
37.92	22	6	11
37.94	10	5	7
37.96	10	13	5
37.98	13	5	12
38	9	12	19
38.02	14	13	17
38.04	12	10	12
38.06	17	15	12
38.08	10	13	11
38.1	13	10	9
38.12	10	10	10
38.14	13	11	10
38.16	8	13	11
38.18	15	17	13
38.2	8	8	11
38.22	20	10	15
38.24	9	11	13
38.26	10	12	14
38.28	9	12	15
38.3	13	12	13
38.32	15	13	13
38.34	9	3	11
38.36	12	9	16
38.38	15	15	13
38.4	15	11	16
38.42	17	15	15
38.44	16	19	14
38.46	18	15	14
38.48	13	6	10
38.5	9	13	14
38.52	7	14	14
38.54	10	15	10
38.56	10	20	15
38.58	19	2	11
38.6	14	7	12
38.62	21	10	11
38.64	14	11	18
38.66	9	10	12
38.68	16	10	19
38.7	12	9	9
38.72	12	6	10
38.74	13	13	13
38.76	12	9	10
38.78	17	13	16
38.8	17	16	9
38.82	15	11	13
38.84	14	13	11
38.86	9	12	7
38.88	13	9	15
38.9	7	8	12
38.92	9	9	11
38.94	12	11	19
38.96	9	15	10
38.98	15	6	10
39	10	12	12
39.02	10	12	10
39.04	10	9	16
39.06	9	11	10
39.08	19	9	11
39.1	8	12	14
39.12	12	14	12
39.14	17	12	7
39.16	9	19	13
39.18	11	10	17
39.2	16	12	5
39.22	10	9	10
39.24	14	9	8
39.26	13	11	12
39.28	14	10	11
39.3	8	8	10
39.32	11	9	10
39.34	11	7	16
39.36	14	10	15
39.38	16	12	12
39.4	9	13	14
39.42	13	9	17
39.44	17	8	17
39.46	12	10	11
39.48	15	7	14
39.5	20	16	13
39.52	14	9	18
39.54	14	10	9
39.56	14	10	11
39.58	15	9	14
39.6	7	18	14
39.62	14	7	14
39.64	9	12	19
39.66	7	8	12
39.68	10	8	11
39.7	17	17	8
39.72	14	13	17
39.74	15	20	8
39.76	11	15	12
39.78	16	12	11
39.8	16	13	12
39.82	10	12	13
39.84	15	9	14
39.86	11	12	14
39.88	16	15	12
39.9	12	14	9
39.92	17	11	19
39.94	8	14	15
39.96	15	15	11
39.98	13	10	12
40	16	12	13
40.02	16	9	7
40.04	12	12	12
40.06	9	8	17
40.08	9	12	9
40.1	19	10	8
40.12	11	15	7
40.14	11	7	9
40.16	12	12	9
40.18	13	14	13
40.2	14	8	12
40.22	11	10	12
40.24	13	11	18
40.26	7	16	14
40.28	11	11	15
40.3	10	12	12
40.32	15	13	15
40.34	17	18	8
40.36	13	11	13
40.38	17	14	14
40.4	10	6	13
40.42	8	12	17
40.44	10	7	10
40.46	14	11	18
40.48	13	12	21
40.5	11	12	11
40.52	25	14	17
40.54	13	15	11
40.56	8	10	13
40.58	17	10	7
40.6	14	14	14
40.62	14	13	7
40.64	12	13	5
40.66	14	14	11
40.68	10	13	12
40.7	17	17	7
40.72	14	8	8
40.74	14	11	20
40.76	14	7	12
40.78	10	20	12
40.8	12	14	16
40.82	14	12	11
40.84	13	10	17
40.86	9	13	15
40.88	10	13	15
40.9	15	17	12
40.92	13	10	11
40.94	17	17	21
40.96	16	12	15
40.98	17	18	14
41	12	9	9
41.02	12	8	19
41.04	10	16	16
41.06	13	12	12
41.08	15	18	12
41.1	9	20	12
41.12	19	15	18
41.14	27	12	20
41.16	11	21	14
41.18	11	19	12
41.2	10	12	21
41.22	9	15	23
41.24	29	13	11
41.26	17	9	13
41.28	8	20	19
41.3	20	15	16
41.32	8	13	15
41.34	16	13	11
41.36	16	14	18
41.38	13	16	15
41.4	12	15	19
41.42	16	12	14
41.44	9	19	12
41.46	18	12	15
41.48	19	21	14
41.5	20	17	21
41.52	14	13	20
41.54	13	12	11
41.56	17	18	19
41.58	9	18	14
41.6	18	11	13
41.62	20	6	25
41.64	18	15	16
41.66	20	14	14
41.68	15	20	9
41.7	11	14	15
41.72	19	22	14
41.74	17	30	17
41.76	15	25	8
41.78	21	16	28
41.8	17	21	21
41.82	18	15	21
41.84	16	18	17
41.86	25	14	19
41.88	24	22	17
41.9	36	26	19
41.92	16	26	27
41.94	22	23	28
41.96	21	27	19
[truncated: 902 more rows]

## Sheet: Supplementary Fig.4a
absorbance	ZnO	AZO2%	AZO3%	AZO6%
800	73.6722	75.1443	74.3184	73.5798
798	73.6778	75.1164	74.357	73.5778
796	73.6833	75.089	74.394	73.5758
794	73.6886	75.062	74.4297	73.5738
792	73.6939	75.0354	74.4638	73.5718
790	73.6991	75.0094	74.4965	73.5698
788	73.7041	74.9837	74.5277	73.5678
786	73.709	74.9585	74.5574	73.5658
784	73.7138	74.9338	74.5857	73.5638
782	73.7185	74.9095	74.6124	73.5618
780	73.7231	74.8856	74.6377	73.5598
778	73.7276	74.8622	74.6616	73.5578
776	73.7319	74.8393	74.6839	73.5558
774	73.7362	74.8168	74.7048	73.5538
772	73.7403	74.7947	74.7242	73.5518
770	73.7443	74.7732	74.7421	73.5498
768	73.7482	74.752	74.7586	73.5478
766	73.7519	74.7313	74.7736	73.5458
764	73.7556	74.7111	74.7871	73.5438
762	73.7591	74.6913	74.7992	73.5418
760	73.7626	74.6719	74.8097	73.5398
758	73.7659	74.653	74.8188	73.5378
756	73.7691	74.6346	74.8264	73.5358
754	73.7721	74.6166	74.8326	73.5338
752	73.7751	74.599	74.8373	73.5318
750	73.778	74.5819	74.8405	73.5298
748	73.7797	74.563	74.8329	73.5278
746	73.7814	74.5448	74.8246	73.5258
744	73.783	74.5273	74.8152	73.5238
742	73.7845	74.5105	74.805	73.5218
740	73.7862	74.4944	74.7941	73.5198
738	73.7879	74.4791	74.7819	73.5178
736	73.7894	74.4645	74.7688	73.5158
734	73.7911	74.4508	74.755	73.5138
732	73.7928	74.4379	74.7404	73.5118
730	73.7947	74.4257	74.7254	73.5098
728	73.7965	74.4145	74.7105	73.5078
726	73.7985	74.404	74.6957	73.5058
724	73.8004	74.3943	74.681	73.5038
722	73.8024	74.3854	74.6668	73.5018
720	73.8045	74.3774	74.6532	73.4998
718	73.8067	74.3701	74.6404	73.4978
716	73.8087	74.3636	74.6286	73.4958
714	73.8105	74.3579	74.6178	73.4938
712	73.8125	74.3529	74.6083	73.4918
710	73.8144	74.3483	74.6003	73.4898
708	73.8165	74.3441	74.5952	73.4878
706	73.8187	74.3403	74.5933	73.4858
704	73.821	74.3369	74.5945	73.4838
702	73.8236	74.3343	74.5985	73.4818
700	73.8264	74.3324	74.6051	73.4798
698	73.8294	74.3314	74.6143	73.4778
696	73.8323	74.3312	74.6257	73.4758
694	73.8352	74.3318	74.6374	73.4738
692	73.8382	74.3332	74.6491	73.4718
690	73.8414	74.3354	74.662	73.4698
688	73.8439	74.3382	74.6767	73.4678
686	73.8466	74.3417	74.6933	73.4658
684	73.8492	74.3457	74.7108	73.4638
682	73.8518	74.3503	74.7279	73.4618
680	73.8542	74.3552	74.7441	73.4598
678	73.8563	74.3603	74.7598	73.4578
676	73.8578	74.3654	74.7745	73.4558
674	73.8589	74.3704	74.788	73.4538
672	73.8594	74.3752	74.8002	73.4518
670	73.8595	74.3795	74.8111	73.4498
668	73.8588	74.3833	74.8213	73.4478
666	73.8573	74.3862	74.8303	73.4458
664	73.855	74.3882	74.838	73.4438
662	73.8523	74.3891	74.8444	73.4418
660	73.8489	74.3891	74.8494	73.4398
658	73.845	74.388	74.853	73.4378
656	73.8403	74.3858	74.8554	73.4358
654	73.8347	74.3825	74.8567	73.4338
652	73.8277	74.3781	74.857	73.4318
650	73.8203	74.3726	74.8558	73.4298
648	73.8128	74.3659	74.853	73.4278
646	73.8048	74.3578	74.8481	73.4253
644	73.7962	74.3481	74.8408	73.4225
642	73.7873	74.3366	74.8314	73.4196
640	73.778	74.3234	74.8196	73.4167
638	73.7678	74.3082	74.8054	73.414
636	73.7565	74.2911	74.7895	73.4116
634	73.7448	74.2719	74.7718	73.4094
632	73.7324	74.2506	74.7524	73.4077
630	73.7197	74.227	74.7316	73.4064
628	73.707	74.2013	74.7095	73.4055
626	73.6942	74.1732	74.6859	73.405
624	73.681	74.1429	74.661	73.405
622	73.6675	74.1104	74.6352	73.4054
620	73.6533	74.0756	74.6086	73.4061
618	73.6382	74.0386	74.5814	73.407
616	73.622	73.9994	74.5537	73.4082
614	73.6053	73.9582	74.5258	73.4096
612	73.5877	73.9149	74.4982	73.411
610	73.5694	73.8699	74.4711	73.4123
608	73.5506	73.8238	74.4448	73.4136
606	73.5312	73.7773	74.4182	73.4146
604	73.5112	73.7309	74.3907	73.4153
602	73.4908	73.6848	74.3623	73.4155
600	73.4699	73.6392	74.3332	73.4152
598	73.4484	73.5941	74.3032	73.4143
596	73.4263	73.5497	74.2721	73.4126
594	73.4032	73.5061	74.2403	73.4101
592	73.3794	73.4633	74.2086	73.4067
590	73.3553	73.4214	74.176	73.4017
588	73.3306	73.3805	74.1429	73.3952
586	73.3071	73.3407	74.109	73.3875
584	73.2831	73.3019	74.0745	73.3785
582	73.2592	73.2642	74.0396	73.3683
580	73.2348	73.2274	74.0049	73.3569
578	73.2101	73.1917	73.9701	73.3445
576	73.1851	73.1569	73.9355	73.331
574	73.1601	73.1233	73.9015	73.3163
572	73.1351	73.0909	73.8683	73.3006
570	73.1099	73.0596	73.8359	73.2837
568	73.0848	73.0297	73.8048	73.2657
566	73.0595	73.0011	73.7751	73.2466
564	73.0345	72.9745	73.7464	73.2262
562	73.0096	72.9498	73.7189	73.2046
560	72.9848	72.927	73.6925	73.1818
558	72.9599	72.9061	73.6671	73.1577
556	72.9352	72.8866	73.6422	73.1311
554	72.9112	72.8684	73.6181	73.1024
552	72.8881	72.8519	73.5951	73.0722
550	72.8671	72.8371	73.5732	73.0408
548	72.8466	72.824	73.5524	73.0086
546	72.8264	72.8126	73.5329	72.9758
544	72.8062	72.8029	73.515	72.9436
542	72.7865	72.7948	73.4983	72.9122
540	72.7669	72.788	73.4827	72.882
538	72.7472	72.7825	73.4682	72.853
536	72.7284	72.778	73.4544	72.8254
534	72.7107	72.7744	73.4412	72.7988
532	72.6935	72.7712	73.428	72.7731
530	72.6768	72.7683	73.415	72.7486
528	72.6597	72.7654	73.4012	72.7243
526	72.641	72.7615	73.3866	72.7007
524	72.6205	72.7566	73.3715	72.6779
522	72.5979	72.7507	73.3557	72.6561
520	72.5732	72.7435	73.3391	72.6352
518	72.546	72.7351	73.3214	72.6151
516	72.5166	72.7252	73.3023	72.5954
514	72.4851	72.7137	73.2813	72.5759
512	72.4511	72.7004	73.2582	72.556
510	72.415	72.6852	73.2325	72.5355
508	72.3768	72.6679	73.2037	72.5139
506	72.3358	72.6478	73.1714	72.4907
504	72.2924	72.6241	73.1341	72.4642
502	72.2461	72.5964	73.0922	72.4349
500	72.1969	72.5641	73.0462	72.4031
498	72.1447	72.527	72.9964	72.3689
496	72.0893	72.4839	72.9424	72.3319
494	72.0308	72.4344	72.8833	72.2908
492	71.9703	72.378	72.8065	72.2331
490	71.9074	72.3148	72.7178	72.1646
488	71.8414	72.245	72.6247	72.0915
486	71.7729	72.1667	72.5306	72.0175
484	71.7005	72.0789	72.4388	71.9458
482	71.6246	71.9851	72.3516	71.8786
480	71.5444	71.8885	72.2708	71.8172
478	71.4603	71.7916	72.1971	71.7627
476	71.3722	71.6968	72.1318	71.7151
474	71.2821	71.6051	72.0739	71.6735
472	71.1922	71.5179	72.0231	71.6374
470	71.1052	71.436	71.9786	71.6058
468	71.0237	71.3599	71.9391	71.5772
466	70.9498	71.2894	71.903	71.5499
464	70.8851	71.2238	71.8676	71.5219
462	70.8305	71.162	71.8314	71.4906
460	70.7864	71.1024	71.792	71.4537
458	70.7527	71.0432	71.7468	71.4083
456	70.729	70.9825	71.6934	71.3517
454	70.714	70.9197	71.6302	71.284
452	70.7058	70.8521	71.5541	71.2024
450	70.702	70.7773	71.4619	71.1037
448	70.6995	70.6924	71.3503	70.985
446	70.6963	70.5946	71.2162	70.8432
444	70.6894	70.481	71.0562	70.6754
442	70.6762	70.3485	70.8677	70.4789
440	70.653	70.1944	70.648	70.2508
438	70.6166	70.0156	70.3943	69.9883
436	70.5635	69.8093	70.1037	69.6889
434	70.4895	69.5729	69.7742	69.3503
432	70.3907	69.3036	69.4036	68.9707
430	70.2637	68.9988	68.991	68.5491
428	70.105	68.6564	68.5344	68.0837
426	69.9113	68.2741	68.0342	67.575
424	69.6801	67.8518	67.4891	67.0219
422	69.4087	67.388	66.8984	66.4235
420	69.0947	66.8811	66.2611	65.7791
418	68.7357	66.3303	65.5771	65.0885
416	68.3274	65.7353	64.8487	64.3522
414	67.8691	65.096	64.0782	63.571
412	67.3596	64.4123	63.2683	62.7465
410	66.799	63.6847	62.4216	61.8826
408	66.1868	62.9139	61.5408	60.9831
406	65.5096	62.1015	60.629	60.0521
404	64.7725	61.2495	59.6892	59.0936
402	63.9799	60.3623	58.7262	58.1132
400	63.1371	59.4445	57.7429	57.1147
398	62.2488	58.4893	56.7421	56.1019
396	61.32	57.5072	55.727	55.0784
394	60.356	56.5317	54.7012	54.0486
392	59.3619	55.5453	53.6695	53.0179
390	58.3424	54.5533	52.651	52.0058
388	57.3028	53.5612	51.6486	51.0157
386	56.2491	52.5742	50.6634	50.0497
384	55.1865	51.6001	49.6976	49.1102
382	54.1213	50.6472	48.7733	48.1991
380	53.0599	49.7186	47.8511	47.3181
378	52.0093	48.8175	46.9355	46.4682
376	50.9764	47.9465	46.0305	45.6504
374	49.9682	47.1074	45.1396	44.8653
372	48.9905	46.3028	44.2667	44.114
370	48.0474	45.5337	43.4146	43.3965
368	47.1425	44.8009	42.5856	42.7125
366	46.2782	44.1048	41.7819	42.0613
364	45.4566	43.4456	41.0051	41.4423
362	44.6788	42.8231	40.2569	40.8544
360	43.9457	42.2368	39.5379	40.2965
358	43.2577	41.686	38.8492	39.7673
356	42.6147	41.1698	38.1913	39.2568
354	42.0163	40.6871	37.5641	38.7637
352	41.4613	40.2354	36.9671	38.2867
350	40.9488	39.8131	36.3997	37.8255
348	40.4132	39.3336	35.8672	37.3265
346	39.9078	38.8755	35.3589	36.844
344	39.4325	38.4387	34.8748	36.3781
342	38.9872	38.0233	34.4149	35.9287
340	38.572	37.6293	33.9793	35.4959
338	38.1869	37.2566	33.5678	35.0797
336	37.8319	36.9053	33.1806	34.68
334	37.507	36.5754	32.8176	34.2969
332	37.2121	36.2668	32.4788	33.9304
330	36.9473	35.9796	32.1642	33.5804
328	36.7127	35.7137	31.8739	33.2469
326	36.5081	35.4692	31.6077	32.9301
324	36.3336	35.246	31.3658	32.6297
322	36.1891	35.0442	31.1481	32.346
320	36.0748	34.8638	30.9546	32.0787
318	35.9905	34.7047	30.7853	31.8281
316	35.9363	34.567	30.6402	31.594
314	35.9122	34.4507	30.5194	31.3765
312	35.9182	34.3557	30.4228	31.1755
310	35.9543	34.2821	30.3503	30.9911
308	36.0205	34.2298	30.3022	30.8232
306	36.1167	34.1989	30.2782	30.6719
304	36.243	34.1893	30.2784	30.5372
302	36.3994	34.2012	30.3028	30.419
300	36.5859	34.2343	30.3515	30.3174

## Sheet: Supplementary Fig.4b
absorbance	0.5 h	1 h	1.5 h
800	83.7883	75.5955	74.6958
798	83.8367	75.6068	74.6937
796	83.885	75.6181	74.6915
794	83.9334	75.6293	74.6894
792	83.9818	75.6406	74.6873
790	84.0302	75.6519	74.6851
788	84.0786	75.6632	74.683
786	84.1269	75.6744	74.6809
784	84.1753	75.6857	74.6787
782	84.2237	75.697	74.6766
780	84.2721	75.7082	74.6745
778	84.3204	75.7195	74.6723
776	84.3688	75.7308	74.6702
774	84.4172	75.742	74.6681
772	84.4656	75.7533	74.6659
770	84.514	75.7646	74.6638
768	84.5623	75.7759	74.6617
766	84.6107	75.7871	74.6596
764	84.6591	75.7984	74.6574
762	84.7075	75.8097	74.6553
760	84.7558	75.8209	74.6532
758	84.8042	75.8322	74.651
756	84.8526	75.8435	74.6489
754	84.901	75.8547	74.6468
752	84.9494	75.866	74.6446
750	84.9977	75.8773	74.6425
748	85.0461	75.9001	74.6404
746	85.0945	75.9148	74.6382
744	85.1429	75.9172	74.642
742	85.1913	75.933	74.6457
740	85.2396	75.947	74.6566
738	85.288	75.9474	74.661
736	85.3364	75.9525	74.6623
734	85.3848	75.9568	74.6638
732	85.4331	75.9705	74.6685
730	85.4815	75.9891	74.6876
728	85.5205	75.9968	74.7057
726	85.5687	76.0006	74.7088
724	85.6089	76.0147	74.7042
722	85.6529	76.0209	74.7111
720	85.697	76.0319	74.7151
718	85.7388	76.0374	74.7205
716	85.7834	76.0432	74.7239
714	85.8236	76.049	74.7255
712	85.87	76.0573	74.7274
710	85.9156	76.0669	74.7264
708	85.9578	76.0762	74.7255
706	85.9943	76.0864	74.7245
704	86.0355	76.0981	74.7236
702	86.0718	76.1067	74.7233
700	86.1102	76.1142	74.7242
698	86.15	76.1276	74.7323
696	86.1871	76.1363	74.7402
694	86.2274	76.1433	74.7461
692	86.2641	76.1611	74.7582
690	86.3028	76.1775	74.7629
688	86.3414	76.1792	74.7676
686	86.3803	76.1813	74.7723
684	86.4145	76.1847	74.7626
682	86.447	76.1843	74.7563
680	86.4782	76.1874	74.7485
678	86.5121	76.1912	74.7372
676	86.5419	76.1933	74.7253
674	86.5684	76.195	74.7187
672	86.6036	76.1933	74.7143
670	86.6379	76.1912	74.7049
668	86.6634	76.1916	74.6946
666	86.6869	76.1919	74.6848
664	86.708	76.1916	74.6745
662	86.7239	76.1885	74.6632
660	86.7392	76.185	74.6507
658	86.755	76.182	74.6407
656	86.7672	76.1771	74.6316
654	86.777	76.1716	74.6471
652	86.7859	76.1662	74.6669
650	86.7942	76.1593	74.6805
648	86.799	76.1507	74.6827
646	86.8028	76.1428	74.6848
644	86.8051	76.1329	74.687
642	86.8056	76.1212	74.6892
640	86.8073	76.1068	74.6736
638	86.8053	76.0935	74.658
636	86.8009	76.0825	74.6486
634	86.7939	76.0736	74.6471
632	86.7883	76.0539	74.6431
630	86.7789	76.0355	74.6312
628	86.768	76.0152	74.6128
626	86.7565	75.9955	74.5935
624	86.7432	75.9759	74.571
622	86.7301	75.9561	74.5403
620	86.715	75.9356	74.5141
618	86.6998	75.9127	74.4888
616	86.6837	75.8905	74.4652
614	86.6664	75.8679	74.4503
612	86.6482	75.8447	74.4254
610	86.6293	75.8218	74.4005
608	86.6099	75.8006	74.3744
606	86.5887	75.7763	74.3486
604	86.5674	75.7521	74.3249
602	86.5466	75.7248	74.2982
600	86.5274	75.6989	74.2669
598	86.5034	75.6706	74.2418
596	86.4779	75.644	74.2167
594	86.4509	75.614	74.1915
592	86.4238	75.5847	74.1657
590	86.3967	75.5547	74.1366
588	86.3644	75.5271	74.1086
586	86.332	75.4995	74.0811
584	86.3013	75.4723	74.0553
582	86.2699	75.4451	74.0293
580	86.2425	75.4175	74.0051
578	86.2121	75.3896	73.981
576	86.1817	75.3603	73.9568
574	86.1523	75.3317	73.9327
572	86.1232	75.3031	73.9069
570	86.0942	75.2783	73.884
568	86.0655	75.2524	73.8611
566	86.0356	75.2269	73.8382
564	86.0085	75.2017	73.8153
562	85.9801	75.1762	73.7915
560	85.9531	75.153	73.7679
558	85.9269	75.1295	73.7453
556	85.9006	75.1061	73.724
554	85.8732	75.0809	73.7023
552	85.847	75.0541	73.6807
550	85.8222	75.0272	73.659
548	85.7977	75.0008	73.6383
546	85.773	74.9716	73.6182
544	85.7486	74.9418	73.5725
542	85.7255	74.9137	73.5329
540	85.7024	74.884	73.4995
538	85.6806	74.8512	73.4661
536	85.6593	74.8172	73.4327
534	85.6379	74.7815	73.4017
532	85.6199	74.7435	73.3641
530	85.6015	74.7059	73.3265
528	85.5838	74.6659	73.2888
526	85.5601	74.628	73.2512
524	85.54	74.5877	73.212
522	85.5224	74.5449	73.1753
520	85.5073	74.5007	73.1393
518	85.4925	74.4559	73.0984
516	85.4786	74.4111	73.0572
514	85.4664	74.3621	73.0173
512	85.4538	74.3108	72.9788
510	85.4426	74.2585	72.9191
508	85.4307	74.2043	72.8594
506	85.4205	74.145	72.7996
504	85.4118	74.0853	72.7417
502	85.3321	74.026	72.6838
500	85.1839	73.966	72.6259
498	84.9849	73.9005	72.5578
496	84.6938	73.8342	72.4912
494	84.337	73.766	72.4221
492	83.9742	73.6942	72.3557
490	83.6026	73.6203	72.2933
488	83.2242	73.5437	72.22
486	82.8392	73.4642	72.1366
484	82.4438	73.3831	72.0553
482	82.0401	73.3017	71.9527
480	81.6279	73.2157	71.8523
478	81.2072	73.1253	71.7522
476	80.7781	73.0304	71.6521
474	80.3406	72.933	71.552
472	79.8946	72.8321	71.4519
470	79.4402	72.7293	71.3482
468	78.9774	72.6221	71.2401
466	78.5061	72.5118	71.1273
464	78.0263	72.3974	71.0089
462	77.5381	72.2777	70.8855
460	77.0415	72.153	70.7532
458	76.5364	72.0205	70.5804
456	76.0229	71.8835	70.4076
454	75.501	71.737	70.2348
452	74.9706	71.5925	70.0619
450	74.4317	71.4465	69.8756
448	73.8845	71.2927	69.6549
446	73.3287	71.122	69.1009
444	72.7646	70.9424	68.5469
442	72.192	70.7515	67.9928
440	71.6109	70.5422	67.4388
438	71.0215	70.3118	66.8848
436	70.4235	70.0545	66.3302
434	69.8171	69.747	65.8011
432	69.2023	69.3823	65.2654
430	68.5791	68.9246	64.7297
428	67.9474	68.3088	64.176
426	67.3072	67.7423	63.6223
424	66.6587	67.1589	63.0661
422	66.0016	66.492	62.5166
420	65.3362	65.7589	61.9671
418	64.6623	65.0203	61.4176
416	63.9799	64.2758	60.8681
414	63.2891	63.5253	60.3186
412	62.5899	62.7715	59.7691
410	61.8822	62.0121	59.2196
408	61.1661	61.2471	58.6749
406	60.4415	60.546	58.1318
404	59.7085	59.8443	57.5897
402	58.9671	59.1451	57.0547
400	58.2172	58.4463	56.5335
398	57.4589	57.7525	56.0117
396	56.6921	57.0623	55.4867
394	55.9252	56.3744	54.9606
392	55.1582	55.6859	54.4343
390	54.391	54.9947	53.9053
388	53.6237	54.3047	53.3828
386	52.8563	53.6132	52.6818
384	52.0887	52.7688	52.1504
382	51.321	52.0736	51.4253
380	50.5532	51.3764	50.7031
378	49.7831	50.6792	49.985
376	49.0116	49.9834	49.2765
374	48.2388	49.2874	48.5655
372	47.4585	48.5906	47.8751
370	46.6707	47.8923	47.1841
368	45.8803	47.1922	46.4926
366	45.0862	46.4916	45.8006
364	44.2915	45.7905	45.108
362	43.4961	45.0891	44.4148
360	42.7707	44.3884	43.7248
358	42.1162	43.6881	43.0385
356	41.5096	42.9908	42.3565
354	40.9946	42.2954	41.6795
352	40.543	41.6056	41.0069
350	40.0986	40.9118	40.3427
348	39.6635	40.2176	39.7185
346	39.2393	39.5274	39.0937
344	38.8231	38.8513	38.4684
342	38.4154	38.183	37.8425
340	38.0162	37.5228	37.2296
338	37.6256	36.878	36.6505
336	37.2434	36.2536	36.4042
334	36.8698	35.6559	36.1574
332	36.5046	35.1067	35.91
330	36.148	34.6123	35.6621
328	35.7999	34.2107	35.4136
326	35.4603	33.9643	35.1645
324	35.1292	33.6658	34.915
322	34.8066	33.3802	34.6654
320	34.4925	33.1768	34.4153
318	34.1869	33.0383	34.1827
316	33.8899	32.9033	33.9495
314	33.6013	32.7719	33.7158
312	33.3212	32.6441	33.4816
310	33.0497	32.5199	33.2468
308	32.7867	32.3993	33.0115
306	32.5322	32.2822	32.7756
304	32.2861	32.0996	32.5392
302	32.0486	31.9155	32.3022
300	31.8189	31.729	32.0647
298	31.5971	31.5405	31.8266
296	31.385	31.3442	31.5873
294	31.1831	31.1441	31.348
292	30.9894	30.9423	31.1076
290	30.8041	30.7438	30.8682
288	30.6268	30.5501	30.629
286	30.4586	30.3573	30.3924
284	30.298	30.1672	30.1563
282	30.1454	30.1325	29.92
280	30.001	29.9496	29.6857
278	29.8649	29.771	29.4547
276	29.7373	29.5993	29.4016
274	29.6184	29.434	29.1784
272	29.5111	29.2722	29.1484
270	29.4107	29.1136	29.1184
268	29.3524	28.9582	29.0884
266	29.294	28.8059	29.0584
264	29.2357	28.6569	29.0284
262	29.1773	28.5111	28.9984
260	29.1189	28.3684	28.9684
258	29.0606	28.229	28.9384
256	29.0022	28.0927	28.9084
254	28.9439	27.9597	28.8784
252	28.8855	27.8298	28.8484
250	28.8271	27.7031	28.8184
248	28.7688	27.5736	28.7884
246	28.7104	27.4441	28.7584
244	28.6521	27.3146	28.7284
242	28.5937	27.1851	28.6984
240	28.5354	27.0556	28.6684
238	28.477	26.9261	28.6384
236	28.4186	26.7966	28.6084
234	28.3603	26.6671	28.5784
232	28.3019	26.5376	28.5484
230	28.2436	26.4081	28.5184
228	28.1852	26.2785	28.4884
226	28.1269	26.149	28.4584
224	28.0685	26.0195	28.4284
222	28.0101	25.89	28.3984
220	27.9518	25.7605	28.3684
218	27.8934	25.631	28.3384
216	27.8351	25.5015	28.3084
214	27.7767	25.372	28.2784
212	27.7183	25.2425	28.2484
210	27.66	25.113	28.2184
208	27.6016	24.9835	28.1884
206	27.5433	24.854	28.1584
204	27.4849	24.7245	28.1284
202	27.4265	24.595	28.0984
200	27.3682	24.4655	28.0684

## Sheet: Supplementary Fig.4c
absorbance	Room temp	100 °C	150 °C	200 °C
800	53.5249	64.6672	56.6182	39.0889
795	53.4487	64.5357	56.5478	38.9203
790	53.3725	64.4042	56.4773	38.7516
785	53.2963	64.2728	56.4068	38.5829
780	53.22	64.1413	56.3364	38.4142
775	53.1438	64.0098	56.2659	38.2455
770	53.0676	63.8784	56.1954	38.0768
765	52.9914	63.7469	56.1249	37.9081
760	52.9152	63.6154	56.0545	37.7395
755	52.839	63.484	55.984	37.5708
750	52.7628	63.3525	55.9135	37.4021
745	52.6866	63.221	55.8431	37.2334
740	52.6104	63.0896	55.7726	37.0647
735	52.5213	62.9601	55.6818	36.8921
730	52.4237	62.8355	55.5842	36.7221
725	52.3405	62.7024	55.4731	36.5477
720	52.2485	62.5549	55.3551	36.3773
715	52.1736	62.4087	55.2238	36.2048
710	52.0913	62.2486	55.0855	36.0223
705	51.9834	62.0516	54.9338	35.8312
700	51.8725	61.8522	54.7752	35.6357
695	51.7845	61.7038	54.6103	35.465
690	51.6936	61.5555	54.4446	35.2777
685	51.6027	61.4072	54.2698	35.0905
680	51.4918	61.2534	54.0937	34.8948
675	51.3735	61.1024	53.9126	34.6883
670	51.2522	60.9063	53.7306	34.4819
665	51.1237	60.7101	53.5371	34.2661
660	50.9874	60.514	53.3336	34.0508
655	50.8398	60.3239	53.1149	33.851
650	50.6824	60.1339	52.8855	33.6403
645	50.5147	59.9338	52.6403	33.417
640	50.3488	59.7278	52.383	33.1779
635	50.1655	59.503	52.1097	32.9254
630	49.971	59.2471	51.8232	32.6647
625	49.7614	59.0293	51.5178	32.3909
620	49.5363	58.7997	51.2091	32.1075
615	49.3011	58.5548	50.8878	31.813
610	49.0504	58.2318	50.5695	31.5042
605	48.7805	57.9183	50.2387	31.1831
600	48.4921	57.6093	49.9124	30.8423
595	48.1855	57.3025	49.5773	30.483
590	47.8626	56.9933	49.2485	30.1043
585	47.5291	56.6946	48.9113	29.7137
580	47.1881	56.3535	48.5837	29.3081
575	46.8319	56.0124	48.2537	28.8856
570	46.4655	55.6499	47.9248	28.4533
565	46.0857	55.2873	47.581	28.0082
560	45.6822	54.9248	47.2283	27.5292
555	45.2578	54.5677	46.8506	27.021
550	44.8106	54.1927	46.4646	26.4851
545	44.3361	53.8342	46.0528	25.9196
540	43.8349	53.4445	45.6324	25.3254
535	43.3238	53.0318	45.1893	24.7124
530	42.7933	52.602	44.7394	24.0789
525	42.2394	52.1393	44.2675	23.4235
520	41.6664	51.6563	43.7895	22.7413
515	41.0737	51.1464	43.2908	22.0285
510	40.4744	50.6258	42.7862	21.2908
505	39.8587	50.0961	42.2497	20.5244
500	39.2261	49.5256	41.6954	19.7287
495	38.574	48.9274	41.0913	18.9026
490	37.8951	48.2976	40.4464	18.0419
485	37.1379	47.6253	39.6476	17.138
480	36.1866	46.6526	38.8823	16.1772
475	35.2548	45.6703	38.1204	15.2056
470	34.33	44.6785	37.3855	14.2265
465	33.4133	43.6771	36.6219	13.2613
460	32.5121	42.6662	35.8421	12.3261
455	31.6252	41.721	35.0653	11.4138
450	30.7584	40.7623	34.2596	10.525
445	29.9127	39.8247	33.4526	9.66006
440	29.0886	38.8867	32.6672	8.82447
435	28.2875	37.9483	31.901	8.02089
430	27.5133	37.0096	31.1674	7.25209
425	26.7681	36.0973	30.4556	6.52393
420	26.0561	35.2132	29.7766	5.83591
415	25.3773	34.3601	29.1193	5.18502
410	24.7219	33.5295	28.4947	4.56491
405	24.0966	32.7269	27.8918	3.97633
400	23.5038	31.9569	27.3217	3.42308
395	22.9399	31.2168	26.7733	2.91017
390	22.4043	30.5091	26.2576	2.43757
385	21.8942	29.8306	25.7637	2.00703
380	21.4171	29.192	25.3149	1.62037
375	20.9754	28.594	24.9024	1.28448
370	20.5713	28.035	24.5537	0.99378
365	20.2116	27.5227	24.2684	0.75765
360	19.9484	27.1305	24.1496	0.58149
355	19.9167	27.0665	24.0372	0.5353
350	19.885	27.0025	23.9247	0.48911
345	19.8534	26.9385	23.8122	0.44293
340	19.8217	26.8745	23.6998	0.39674
335	19.79	26.8105	23.5873	0.35055
330	19.7583	26.7466	23.4748	0.30436
325	19.7267	26.6826	23.3624	0.25817
320	19.695	26.6186	23.2499	0.21199
315	19.6633	26.5546	23.1375	0.1658
310	19.6317	26.4906	23.025	0.11961
305	19.6	26.4266	22.9125	0.07342
300	19.5683	26.3626	22.8001	0.02724

## Sheet: Supplementary Fig.4d
absorbance	0.1 NaI	0.075 NaI	0.05 NaI
800	57.679	56.7448	53.5485
795	57.569	56.6261	53.4676
790	57.459	56.5073	53.3867
785	57.349	56.3886	53.3058
780	57.239	56.2699	53.2249
775	57.129	56.1512	53.144
770	57.0189	56.0325	53.0631
765	56.9089	55.9137	52.9822
760	56.7989	55.795	52.9013
755	56.6889	55.6763	52.8204
750	56.5789	55.5576	52.7395
745	56.4689	55.4389	52.6586
740	56.3588	55.3201	52.5777
735	56.2308	55.1919	52.4886
730	56.0971	55.0673	52.4068
725	55.9614	54.9382	52.3235
720	55.862	54.8087	52.2315
715	55.7651	54.6858	52.1567
710	55.6531	54.5493	52.0582
705	55.453	54.4066	51.9503
700	55.2391	54.247	51.8394
695	55.058	54.1228	51.7514
690	54.8489	53.9644	51.6465
685	54.6398	53.8059	51.5415
680	54.4265	53.6375	51.4301
675	54.2065	53.4592	51.3119
670	53.9968	53.2932	51.1906
665	53.7961	53.1308	51.0794
660	53.5799	52.9526	50.9541
655	53.3564	52.7596	50.8177
650	53.1204	52.5533	50.6713
645	52.8752	52.3339	50.5147
640	52.6223	52.1022	50.3488
635	52.3529	51.8562	50.1655
630	52.075	51.5953	49.971
625	51.7847	51.3221	49.7614
620	51.4853	51.0318	49.5363
615	51.1767	50.7281	49.3011
610	50.8583	50.4098	49.0504
605	50.5217	50.0698	48.7805
600	50.1684	49.7127	48.4921
595	49.8047	49.3448	48.1855
590	49.4236	48.9567	47.8626
585	49.0396	48.5659	47.5291
580	48.7302	48.1664	47.1881
575	48.4085	47.7567	46.8319
570	48.0775	47.3392	46.4655
565	47.7362	46.9113	46.0857
560	47.3711	46.4587	45.6822
555	46.9836	45.9852	45.2578
550	46.5728	45.4877	44.8106
545	46.1357	44.9625	44.3361
540	45.6757	44.4131	43.8349
535	45.212	43.8552	43.3238
530	44.7331	43.281	42.7933
525	44.2401	42.6871	42.2394
520	43.734	42.0764	41.6664
515	43.2116	41.4494	41.0737
510	42.6863	40.8174	40.4744
505	42.1488	40.176	39.8587
500	41.5969	39.5157	39.1975
495	41.0301	38.8362	38.889
490	40.4398	38.1336	38.1682
485	39.757	37.3559	37.3902
480	38.8602	36.3985	36.363
475	37.9821	35.4626	35.3557
470	37.1211	34.5473	34.3689
465	36.276	33.6502	33.3989
460	35.447	32.771	32.4471
455	34.6264	31.8991	31.513
450	33.8252	31.0276	30.6017
445	33.0433	30.1785	29.7122
440	32.2797	29.3463	28.8448
435	31.4946	28.5385	28.0005
430	30.7357	27.7612	27.1828
425	30.0064	27.0174	26.3943
420	29.3067	26.3094	25.6388
415	28.6369	25.6368	24.9166
410	27.9858	24.9881	24.2176
405	27.357	24.3701	23.5487
400	26.7543	23.7847	22.9124
395	26.1734	23.2289	22.3048
390	25.6162	22.7011	21.7256
385	25.0805	22.2	21.1717
380	24.5719	21.7286	20.6509
375	24.0943	21.2981	20.194
370	23.6466	20.9054	19.4025
365	23.239	20.5573	19.0408
360	22.9397	20.3059	18.7545
355	22.8634	20.2593	18.7437
350	22.787	20.2126	18.7328
345	22.7106	20.1659	18.7219
340	22.6343	20.1193	18.7111
335	22.5579	20.0726	18.7002
330	22.4815	20.026	18.6893
325	22.4051	19.9793	18.6785
320	22.3288	19.9327	18.6676
315	22.2524	19.886	18.6567
310	22.176	19.8394	18.6459
305	22.0997	19.7927	18.635
300	22.0233	19.7461	18.6241

## Sheet: Supplementary Fig.4e
absorbance	5 sec	15 sec	20 sec
800	44.6709	55.1979	61.3221
795	44.5441	55.1111	61.1977
790	44.4173	55.0242	61.0733
785	44.2905	54.9374	60.9489
780	44.1637	54.8506	60.8244
775	44.0369	54.7637	60.7
770	43.9101	54.6769	60.5756
765	43.7833	54.59	60.4512
760	43.6565	54.5032	60.3268
755	43.5297	54.4164	60.2024
750	43.4029	54.3295	60.078
745	43.2761	54.2427	59.9781
740	43.1493	54.1558	59.8744
735	43.0303	54.0714	59.7552
730	42.9014	53.9776	59.6254
725	42.7676	53.882	59.4954
720	42.6373	53.7826	59.35
715	42.5178	53.6857	59.1995
710	42.3805	53.5737	59.0448
705	42.2354	53.4536	58.945
700	42.0878	53.3197	58.8451
695	41.9612	53.2186	58.7025
690	41.8323	53.1159	58.5473
685	41.6916	52.9958	58.3772
680	41.5399	52.8715	58.201
675	41.3732	52.7315	58.0398
670	41.2109	52.6019	57.8694
665	41.0499	52.4712	57.7121
660	40.8741	52.3251	57.548
655	40.7079	52.1944	57.3718
650	40.5288	52.0513	57.1864
645	40.3368	51.8989	56.9884
640	40.1358	51.7354	56.7754
635	39.9137	51.5529	56.5532
630	39.6705	51.355	56.3358
625	39.4136	51.1447	56.098
620	39.1406	50.9253	55.85
615	38.8516	50.6967	55.5916
610	38.5408	50.4583	55.3176
605	38.2104	50.2017	55.0291
600	37.856	49.9284	54.7163
595	37.4746	49.6446	54.3921
590	37.0642	49.3436	54.0515
585	36.6324	49.0396	53.6994
580	36.1747	48.7302	53.3384
575	35.6899	48.4085	52.9675
570	35.1793	48.0775	52.5717
565	34.6431	47.7362	52.1498
560	34.0674	47.3711	51.7077
555	33.4591	46.9836	51.2409
550	32.8182	46.5728	50.7559
545	32.1406	46.1357	50.2564
540	31.4274	45.6757	49.7332
535	30.6855	45.212	49.1846
530	29.9124	44.7331	48.6076
525	29.1066	44.2401	48.0066
520	28.2666	43.734	47.388
515	27.3897	43.2116	46.7432
510	26.4843	42.6863	46.0812
505	25.5483	42.1488	45.3955
500	24.58	41.5969	44.6905
495	23.5805	41.0301	43.9612
490	22.5479	40.4102	43.202
485	21.4702	39.6841	42.4118
480	20.3272	38.7259	41.6082
475	19.1841	37.7345	40.6986
470	18.0117	36.7604	39.5085
465	16.8373	35.7712	38.343
460	15.6967	34.7982	37.2125
455	14.5833	33.8275	36.1135
450	13.4972	32.8758	35.0456
445	12.4465	31.9428	34.0077
440	11.4337	31.0292	33.001
435	10.4602	30.1389	32.0302
430	9.52986	29.2747	31.0995
425	8.64194	28.4399	30.2099
420	7.79742	27.6348	29.3546
415	6.99812	26.8594	28.5407
410	6.24225	26.1026	27.7716
405	5.53032	25.368	27.0419
400	4.8638	24.6594	26.3557
395	4.24402	23.9726	25.7108
390	3.67462	23.3093	25.1136
385	3.15443	22.6675	24.5728
380	2.68566	22.0526	24.0892
375	2.27038	21.4686	23.6421
370	1.9071	20.9145	23.3235
365	1.60043	20.43	23.3117
360	1.36329	20.0673	23.2994
355	1.28763	20.0143	23.2867
350	1.21197	19.9613	23.2735
345	1.13631	19.9082	23.2593
340	1.06065	19.8552	23.2452
335	0.98499	19.8022	23.2311
330	0.90932	19.7491	23.217
325	0.83366	19.6961	23.2028
320	0.758	19.643	23.1887
315	0.68234	19.59	23.1746
310	0.60668	19.537	23.1604
305	0.53102	19.4839	23.1463
300	0.45536	19.4309	23.1322

## Sheet: Supplementary Fig.4f
absorbance	30 cycle	35 cycle	40 cycle
800	62.0911	58.5043	56.6182
795	61.9269	58.4207	56.5478
790	61.7626	58.337	56.4773
785	61.5984	58.2534	56.4068
780	61.4341	58.1697	56.3364
775	61.2698	58.086	56.2659
770	61.1056	58.0024	56.1954
765	60.9413	57.9187	56.1249
760	60.777	57.8351	56.0545
755	60.6128	57.7514	55.984
750	60.4485	57.6677	55.9135
745	60.2842	57.5841	55.8431
740	60.12	57.5004	55.7726
735	59.9467	57.4113	55.6818
730	59.7767	57.3137	55.5842
725	59.6006	57.2305	55.4731
720	59.4235	57.0984	55.3551
715	59.2373	56.9836	55.2238
710	59.0158	56.8613	55.0855
705	58.7943	56.7134	54.9338
700	58.5796	56.5625	54.7752
695	58.4096	56.4345	54.6103
690	58.1658	56.2324	54.4446
685	57.9086	56.0215	54.2698
680	57.6342	55.8041	54.0937
675	57.3598	55.5798	53.9126
670	57.0854	55.3385	53.7306
665	56.8007	55.09	53.5371
660	56.5161	54.8337	53.3336
655	56.2698	54.5973	53.1149
650	56.0235	54.351	52.8855
645	55.7772	54.0835	52.6403
640	55.4733	53.7976	52.383
635	55.1694	53.4943	52.1097
630	54.8688	53.1798	51.8232
625	54.5903	52.8501	51.5178
620	54.284	52.505	51.2091
615	53.9701	52.1499	50.8878
610	53.5988	51.7792	50.5695
605	53.2413	51.3893	50.2387
600	52.8933	50.9809	49.9124
595	52.5463	50.5943	49.5373
590	52.1974	50.1914	49.2085
585	51.8727	49.7779	48.8713
580	51.5392	49.3569	48.5437
575	51.1917	48.9206	48.2137
570	50.84	48.4743	47.8848
565	50.5574	48.0857	47.501
560	50.2599	47.6822	47.1083
555	49.946	47.2578	46.7306
550	49.5926	46.8106	46.3447
545	49.1989	46.3361	45.8528
540	48.7851	45.8349	45.3524
535	48.3487	45.3238	44.8293
530	47.8901	44.7933	44.2994
525	47.4036	44.2394	43.7875
520	46.8859	43.6664	43.2695
515	46.383	43.0737	42.7124
510	45.8479	42.4744	42.1678
505	45.2715	41.7787	41.4313
500	44.6355	41.0661	40.677
495	43.6294	40.334	39.8729
490	42.6279	39.5751	39.068
485	41.7065	38.7379	38.2292
480	40.676	37.9284	37.2639
475	39.6456	37.022	35.9419
470	38.5016	36.0499	34.5271
465	37.3689	35.0946	33.0435
460	36.2472	34.1512	31.5836
455	35.116	33.2168	30.1269
450	33.9712	32.3052	28.6812
445	32.8349	31.3936	27.2342
440	31.7112	30.523	25.8488
435	30.6138	29.6762	24.4801
430	29.548	28.8567	23.0979
425	28.5197	28.0593	21.7345
420	27.5297	27.2994	20.484
415	26.5681	26.5522	19.2555
410	25.6111	25.8289	18.06
405	24.6704	25.1363	16.8762
400	23.7519	24.4787	15.6757
395	22.8586	23.8591	14.4959
390	21.9628	23.2349	13.3666
385	21.0871	22.6362	12.2395
380	20.1837	22.1059	11.3056
375	19.3336	21.6115	10.3964
370	18.8722	21.0932	9.54309
365	18.4045	20.6199	8.65827
360	17.9276	20.2227	7.81783
355	17.6097	19.9907	7.53047
350	17.2918	19.7586	7.24311
345	16.9739	19.5265	6.95575
340	16.6561	19.2944	6.66839
335	16.3382	19.0624	6.38103
330	16.0203	18.8303	6.09367
325	15.7024	18.5982	5.80631
320	15.3846	18.3661	5.51895
315	15.0667	18.134	5.23159
310	14.7488	17.902	4.94423
305	14.4309	17.6699	4.65687
300	14.113	17.4378	4.36951

## Sheet: Supplementary Fig.5
Samples	Band gap
	(eV)
ZnO	3.16
AZO 2%	2.98
AZO 3%	3.15
AZO 6%	3.17
CUI@0.1 NaI	2.77
CUI@0.075 NaI	2.65
CUI@0.05 NaI	2.51
CUI@100 °C	2.58
CUI@150 °C	2.6
CUI@200 °C	2.61
CUI@35 cycle	2.7
CUI@40 cycle	2.77

[truncated: 3 more sheets: Supplementary Fig.6a, Supplementary Fig.6b, Supplementary Fig.7]
